# Supplementary material for: Recurring patterns in bacterioplankton dynamics during coastal spring algae blooms
Source: eLife. 2016 Apr 7;5:e11888. doi: 10.7554/eLife.11888 (PMC4829426; doi:10.7554/eLife.11888)
Supplement: Supplementary file 1. — DOI: http://dx.doi.org/10.7554/eLife.11888.011 [file elife-11888-supp1.zip › supplementary_file_1.tsv]

Date [yyyy-mm-dd]	time	Julian day	Secci depth [m]	temperature	salinity	silicate [µmol/L]	phosphate [µmol/L]	nitrite [µmol/L]	nitrate [µmol/L]	NOx [µmol/L]	ammonium [µmol/L]	chlorophyll a (HPLC)	chlorophyll a (BBE)	DIN [µmol/L]	comment
2009-01-01		1
2009-01-02	08:49	2	6.30	6.00	33.62	5.76	0.47	0.91	7.23	8.14	1.28	0.31	0.10	9.42
2009-01-03		3
2009-01-04		4
2009-01-05	08:30	5	2.20	4.90	32.94	5.43	0.67	1.16	13.09	14.25	1.74		0.40	15.99
2009-01-06	08:57	6	3.90	5.00	32.81	10.93	0.90	1.05	11.23	12.28	3.12		1.30	15.40
2009-01-07	09:18	7	3.00	5.20	33.37	8.86	0.68	0.97	8.76	9.72	1.26		0.40	10.98
2009-01-08	08:53	8	3.20	5.00	33.29	10.30	0.80	1.00	9.83	10.83	2.78	0.23	0.10	13.61
2009-01-09	09:10	9	3.80	5.40	33.49	9.31	0.74	0.98	9.98	10.96	1.42	0.69	0.40	12.38
2009-01-10		10
2009-01-11		11
2009-01-12	08:13	12	2.50	5.30	33.60	6.33	0.44	1.40	8.75	10.15	1.00		0.20	11.15
2009-01-13	08:05	13	2.80	5.30	33.74	7.58	0.53	0.96	7.67	8.64	0.71	0.23	0.20	9.35
2009-01-14	07:25	14	2.50	5.50	34.02	6.63	0.48	0.95	7.61	8.56	0.47		0.10	9.03
2009-01-15	08:50	15	4.20	5.50	33.71	6.75	0.44	0.91	6.74	7.64	0.36	0.13	0.10	8.00
2009-01-16	08:00	16	3.80	5.00	33.54	6.87	0.46	0.92	8.44	9.36	0.79		0.20	10.15
2009-01-17		17
2009-01-18		18
2009-01-19	08:45	19	4.80	5.30	34.11	5.37	0.48	0.88	6.72	7.61	0.65		1.30	8.25
2009-01-20	08:10	20	4.40	5.10	34.08	5.78	0.53	0.68	7.64	8.32	0.52	0.19	0.20	8.84
2009-01-21	08:37	21	5.50	5.00	34.10	5.14	0.46	0.56	7.30	7.86	1.20		0.20	9.06
2009-01-22	08:40	22	6.90	4.90	34.04	5.07	0.54	0.48	6.48	6.96	0.65	0.33	0.40	7.61
2009-01-23	08:25	23	4.10	5.10	34.30	4.60	0.46	0.32	6.76	7.08	0.13		0.30	7.21
2009-01-24		24
2009-01-25		25
2009-01-26	08:10	26	8.00	4.70	34.46	4.32	0.34	0.26	5.96	6.22	0.04		0.20	6.27
2009-01-27		27
2009-01-28	12:45	28	8.00	4.60	34.19	4.10	0.50	0.28	6.42	6.70	0.58	1.28	0.50	7.28
2009-01-29	09:15	29	7.70	4.60	34.17	4.33	0.39	0.29	5.99	6.27	0.01	0.55	0.20	6.27
2009-01-30	08:30	30	4.50	4.20	34.17	5.00	0.40	0.43	7.30	7.74	0.22		0.30	7.95
2009-01-31		31
2009-02-01		32
2009-02-02		33
2009-02-03	08:20	34	5.50	3.80	34.21	4.07	0.41	0.40	5.24	5.64	0.14	1.23	0.80	5.78
2009-02-04	08:20	35	6.60	3.90	34.18	4.19	0.45	0.48	6.92	7.40	0.01		1.20	7.40
2009-02-05	08:31	36	8.00	4.20	34.28	3.38	0.34	0.75	6.25	6.99	0.04	0.80	0.30	7.04
2009-02-06	08:15	37	7.70	4.40	34.31	3.03	0.41	0.94	6.09	7.03	0.37		0.20	7.40
2009-02-07		38
2009-02-08		39
2009-02-09	08:00	40	5.50	4.00	34.28	3.09	0.47	0.93	6.71	7.64	0.84		0.80	8.48
2009-02-10	09:30	41	7.50	3.80	34.26	3.29	0.36	1.02	6.03	7.04	0.61	0.65	0.30	7.65
2009-02-11	09:30	42	6.50	4.00	34.27	2.76	0.40	0.91	6.14	7.04	0.52		0.20	7.57
2009-02-12	09:01	43	7.00	3.80	34.23	2.96	0.36	0.95	6.53	7.48	0.74	0.51	0.20	8.22
2009-02-13	08:35	44	7.50	3.80	34.20	3.42	0.30	0.94	5.68	6.63	0.85		0.20	7.48
2009-02-14		45
2009-02-15		46
2009-02-16	08:50	47	7.20	3.90	34.18	3.14	0.31	0.92	6.65	7.57	0.89		0.20	8.46
2009-02-17	08:20	48	7.00	3.60	34.00	2.93	0.37	0.85	6.42	7.27	0.98	1.89	0.40	8.25
2009-02-18	07:25	49	8.00	3.50	34.06	2.51	0.45	0.92	7.03	7.95	1.20		1.00	9.15
2009-02-19	08:20	50	7.40	3.40	33.99	3.40	0.33	0.82	7.53	8.35	0.42	0.47	0.20	8.76
2009-02-20	07:25	51	7.70	3.70	34.01	3.09	0.29	0.79	6.61	7.41	0.72		0.20	8.13
2009-02-21		52
2009-02-22		53
2009-02-23	08:15	54	3.70	3.90	33.92	4.02	0.37	0.82	7.47	8.29	3.51		0.20	11.81
2009-02-24		55
2009-02-25	13:05	56	3.50	3.60	33.54	5.56	0.58	0.76	9.63	10.40	1.32	0.40	0.30	11.72
2009-02-26	08:15	57	3.70	3.80	33.77	5.14	0.37	0.78	8.18	8.96	1.04	0.51	0.20	10.00
2009-02-27	08:15	58	3.70	4.00	33.68	4.75	0.30	0.77	8.76	9.53	1.23		0.10	10.76
2009-02-28		59
2009-03-01		60
2009-03-02	08:26	61	5.20	3.80	33.37	5.98	2.32	0.76	11.08	11.84	0.98		0.20	12.82
2009-03-03	08:23	62	5.10	3.60	33.50	5.40	0.29	0.69	8.93	9.62	0.62	0.11	0.20	10.24
2009-03-04	08:20	63	4.00	3.50	33.42	5.18	0.29	0.70	9.74	10.45	0.57		0.20	11.02
2009-03-05	08:46	64	7.00	3.80	33.61	4.50	0.31	0.55	8.38	8.93	0.74	0.07	0.20	9.67
2009-03-06	07:30	65	7.00	3.70	33.64	4.08	0.29	0.55	8.31	8.86	0.95	0.42	0.20	9.81
2009-03-07		66
2009-03-08		67
2009-03-09	09:07	68	4.50	4.00	33.52	3.81	0.20	0.56	8.89	9.45	1.46		0.40	10.91
2009-03-10	09:05	69	5.00	3.90	33.58	2.58	0.19	0.46	8.40	8.86	1.19	0.43	0.40	10.05
2009-03-11	08:19	70	5.50	4.00	33.39	4.23	0.19	0.47	9.87	10.33	1.78		0.90	12.11
2009-03-12	08:40	71	6.60	4.10	33.66	4.40	0.29	0.43	10.67	11.10	1.85	0.90	0.40	12.95
2009-03-13	08:21	72	6.80	4.00	33.68	3.87	0.28	0.52	11.48	11.99	0.95		0.90	12.94
2009-03-14		73
2009-03-15		74
2009-03-16	08:15	75	5.20	4.20	33.12	3.14	0.20	0.43	11.52	11.95	0.89		1.50	12.85
2009-03-17	08:43	76	4.90	4.10	33.20	3.15	0.29	0.42	11.26	11.68	0.61	9.76	4.50	12.29
2009-03-18	08:48	77	4.30	4.50	32.15	4.87	0.27	0.55	18.88	19.42	0.56		4.20	19.98
2009-03-19	08:46	78	6.00	4.30	32.80	2.42	0.14	0.48	14.10	14.58	0.03	6.04	3.80	14.61
2009-03-20	07:00	79	5.20	4.40	29.19	15.51	0.20	0.79	44.33	45.12	0.22		4.10	45.34
2009-03-21		80
2009-03-22		81
2009-03-23	08:10	82	3.00	4.60	31.78	2.97	0.24	0.65	19.31	19.96	0.42		28.20	20.39
2009-03-24		83			31.98	1.05	0.01	0.44	15.38	15.82	0.11	15.88	8.00	15.93
2009-03-25	08:00	84	3.00	4.60	31.17	1.60	0.01	0.59	21.65	22.25	0.01		19.80	22.26
2009-03-26	08:36	85	3.50	4.70	31.18	0.01	0.01	0.67	17.20	17.87	0.15	27.52	11.80	18.01
2009-03-27	08:31	86	2.90	4.90	31.55	0.01	0.01	0.53	17.19	17.71	0.33		11.60	18.04
2009-03-28		87
2009-03-29		88
2009-03-30	06:35	89	4.50	4.50	32.21	0.01	0.01	0.45	12.72	13.17	0.29		7.20	13.45
2009-03-31	06:22	90	4.00	4.70	32.38	0.01	0.01	0.44	11.34	11.77	0.67	11.42	9.30	12.45
2009-04-01	06:18	91	6.00	4.80	32.53	0.01	0.01	0.39	9.91	10.30	0.06		8.30	10.36
2009-04-02	07:14	92	5.40	5.00	32.36	0.14	0.01	0.41	10.48	10.89	0.18		6.40	11.07
2009-04-03	06:00	93	5.50	5.10	32.08	0.01	0.01	0.45	8.27	8.73	1.43	11.31	8.40	10.16
2009-04-04		94
2009-04-05		95
2009-04-06	06:35	96	6.00	5.60	32.00	0.45	0.05	0.40	11.78	12.18	0.56		3.00	12.74
2009-04-07	06:00	97	5.20	5.80	32.16	0.25	0.04	0.38	11.01	11.39	0.09	7.25	4.60	11.48
2009-04-08	05:40	98	6.00	5.80	32.54	0.01	0.04	0.38	8.08	8.46	0.45		5.80	8.91
2009-04-09	07:25	99	5.50	5.70	32.72	0.01	0.01	0.38	7.54	7.92	0.01	8.85	5.50	7.92
2009-04-10		100
2009-04-11		101
2009-04-12		102
2009-04-13		103
2009-04-14	07:03	104	5.50	6.40	32.90	0.17	0.01	0.36	4.92	5.28	3.09	6.74	3.60	8.37
2009-04-15	06:15	105	6.40	6.50	32.76	0.40	0.01	0.39	5.74	6.13	0.21		3.00	6.34
2009-04-16	07:24	106	5.00	6.70	32.72	0.64	0.06	0.37	5.90	6.27	2.36	4.54	2.90	8.63
2009-04-17	06:40	107	4.00	6.60	32.97	0.48	0.01	0.29	5.25	5.54	1.86			7.41
2009-04-18		108
2009-04-19		109
2009-04-20	07:06	110	5.20	7.60	31.90	1.48	0.02	0.45	12.39	12.84	0.61			13.46
2009-04-21	06:15	111	5.00	7.40	32.56	1.17	0.06	0.38	8.12	8.50	0.35	1.19		8.85
2009-04-22	07:10	112	5.50	8.00	31.82	2.16	0.01	0.40	12.93	13.33	0.68			14.01
2009-04-23	07:30	113	5.00	8.50	30.56	1.04	0.03	0.49	18.68	19.16	0.79	2.94		19.96
2009-04-24	06:05	114	5.80	8.60	30.64	0.48	0.01	0.45	18.26	18.71	0.71			19.42
2009-04-25		115
2009-04-26		116
2009-04-27	07:40	117	6.50	8.50	31.95	0.44	0.01	0.38	10.44	10.82	1.07			11.89
2009-04-28	06:00	118	6.80	7.90	32.58	0.57	0.01	0.31	6.91	7.23	1.25	0.64	0.40	8.48
2009-04-29	05:57	119	6.90	8.00	32.72	0.61	0.08	0.31	4.93	5.24	1.59		0.40	6.82
2009-04-30	07:36	120	7.50	8.30	32.40	0.89	0.02	0.31	7.25	7.56	1.32	0.74	0.60	8.88
2009-05-01		121
2009-05-02		122
2009-05-03		123
2009-05-04	07:04	124	4.70	8.40	32.71	1.39	0.08	0.31	5.95	6.26	7.14		0.30	13.40
2009-05-05	06:00	125	4.90	8.70	32.54	1.46	0.19	0.30	7.62	7.93	2.68	7.50	4.00	10.60
2009-05-06	15:01	126	4.00	8.90	32.52	1.43	0.14	0.32	6.70	7.01	2.50		0.60	9.51
2009-05-07	07:15	127	4.20	8.90	32.51	1.96	0.27	0.24	5.32	5.56	2.78	0.68	1.10	8.34
2009-05-08	07:05	128	5.30	8.90	32.31	1.69	0.03	0.34	8.03	8.37	0.79	0.99	0.40	9.16
2009-05-09		129
2009-05-10		130
2009-05-11	12:14	131	3.10	11.90	29.56	4.54	0.14	0.33	17.33	17.65	1.39		2.80	19.04
2009-05-12	06:24	132	4.20	9.70	31.81	2.60	0.05	0.26	9.33	9.60	1.92	0.78	0.70	11.52
2009-05-13	06:04	133	4.10	10.20	31.59	2.62	0.04	0.28	7.54	7.82	1.31		1.20	9.13
2009-05-14	07:16	134	5.00	10.50	31.35	2.57	0.02	0.36	8.05	8.41	3.51	1.32	0.90	11.92
2009-05-15		135
2009-05-16		136
2009-05-17		137
2009-05-18	06:15	138	5.80	9.60	33.21	1.84	0.02	0.25	4.67	4.92	2.79		1.40	7.71
2009-05-19	06:20	139	6.00	9.90	33.32	1.73	0.09	0.26	4.14	4.40	2.40	0.49	0.90	6.80
2009-05-20	06:10	140	6.00	10.20	33.26	1.54	0.01	0.22	4.43	4.65	1.21		1.70	5.86
2009-05-21		141
2009-05-22	07:15	142	5.20	10.60	33.35	0.92	0.11	0.21	4.46	4.67	2.19	2.56	3.90	6.87
2009-05-23		143
2009-05-24		144
2009-05-25	07:28	145	4.50	10.80	33.12	2.13	0.10	0.35	6.10	6.45	2.89		2.30	9.34
2009-05-26	06:14	146	4.50	11.20	32.70	1.95	0.01	0.23	4.97	5.20	1.00	2.15	2.80	6.20
2009-05-27	07:33	147	3.00	11.70	33.24	1.35	0.01	0.21	4.60	4.81	1.87		3.00	6.68
2009-05-28	08:00	148	3.20	11.20	33.17	1.84	0.04	0.22	4.69	4.91	1.69	1.70	3.00	6.61
2009-05-29	07:55	149	3.50	10.00	32.27	2.21	0.06	0.26	5.46	5.72	1.86		2.10	7.58
2009-05-30		150
2009-05-31		151
2009-06-01		152
2009-06-02	07:25	153	7.50	11.30	31.06	2.25	0.14	0.22	8.00	8.22	2.05	0.82	0.70	10.28
2009-06-03		154
2009-06-04	07:00	155	2.80	12.30	32.07	2.28	0.09	0.24	5.75	5.99	1.88	0.93	1.40	7.87
2009-06-05	07:20	156	2.80	11.80	32.35	2.14	0.14	0.22	4.48	4.70	1.63		0.60	6.32
2009-06-06		157
2009-06-07		158
2009-06-08	07:10	159	6.80	12.20	32.28	1.87	0.08	0.20	5.04	5.24	1.56		3.70	6.80
2009-06-09	06:00	160	6.20	12.60	32.20	1.03	0.01	0.14	3.84	3.98	0.36	3.85	4.10	4.34
2009-06-10	07:00	161	7.00	12.60	31.31	0.92	0.04	0.23	3.89	4.12	0.60		7.20	4.72
2009-06-11	07:10	162	6.10	12.30	32.32	1.18	0.01	0.18	4.49	4.67	0.47	5.20	8.60	5.14
2009-06-12	07:30	163	5.10	12.10	32.41	1.23	0.02	0.19	3.95	4.14	1.24		4.40	5.38
2009-06-13		164
2009-06-14		165
2009-06-15	07:58	166	7.00	13.20	31.93	0.85	0.12	0.25	3.64	3.90	1.36		4.70	5.26
2009-06-16	06:05	167	7.00	13.20	31.55	0.61	0.03	0.14	1.66	1.80	0.97	2.57	3.10	2.77
2009-06-17	07:20	168	5.20	13.20	32.05	0.74	0.02	0.18	2.46	2.64	1.13		1.80	3.77
2009-06-18	06:55	169	7.00	14.20	31.44	0.89	0.01	0.15	2.04	2.19	0.85	2.50	3.40	3.05
2009-06-19	07:00	170	7.00	13.50	32.01	0.99	0.10	0.19	2.46	2.65	1.06		2.00	3.71
2009-06-20		171
2009-06-21		172
2009-06-22	07:40	173	5.00	14.00	31.73	1.39	0.12	0.22	2.54	2.76	0.94		2.80	3.70
2009-06-23	06:06	174	4.90	14.10	31.42	0.89	0.14	0.15	2.30	2.45	0.84	1.37	1.90	3.29
2009-06-24	08:04	175	4.60	14.20	31.55	1.21	0.04	0.17	2.49	2.66	1.19		2.50	3.85
2009-06-25	07:20	176	4.60	14.80	31.04	0.94	0.06	0.15	1.83	1.97	1.18	2.59	5.10	3.15
2009-06-26	06:45	177	4.80	15.90	30.19	0.14	0.01	0.15	1.25	1.40	0.82		8.30	2.23
2009-06-27		178
2009-06-28		179
2009-06-29	07:30	180	5.00	15.30	31.14	1.54	0.19	0.20	2.85	3.05	0.32		3.80	3.37
2009-06-30	06:01	181	5.40	15.70	30.75	1.54	0.07	0.22	2.18	2.40	1.62	2.64	5.00	4.02
2009-07-01	08:10	182	5.00	16.00	30.86	0.92	0.04	0.17	1.64	1.81	0.47		4.80	2.27
2009-07-02	05:35	183	5.40	15.80	31.12	0.64	0.02	0.10	1.38	1.48	0.88	3.23	6.70	2.36
2009-07-03	05:50	184	5.40	15.20	31.46	1.16	0.14	0.11	1.50	1.61	1.42	3.57	4.30	3.03
2009-07-04		185
2009-07-05		186
2009-07-06	08:07	187	4.20	16.50	32.30	0.43	0.04	0.19	0.35	0.54	1.02		3.50	1.56
2009-07-07	06:01	188	4.00	15.40	31.78	1.55	0.01	0.14	2.19	2.32	1.24	3.32	2.50	3.56
2009-07-08	07:52	189	6.00	15.10	32.00	2.62	0.08	0.14	2.66	2.79	1.27		1.00	4.07
2009-07-09	07:55	190	3.50	15.00	32.19	3.07	0.10	0.14	0.99	1.13	1.63	1.78	0.90	2.76
2009-07-10	07:53	191	3.50	15.40	32.20	3.15	0.17	0.12	1.28	1.40	1.81		1.20	3.22
2009-07-11		192
2009-07-12		193
2009-07-13	06:47	194	4.80	16.20	32.14	3.36	0.22	0.23	1.75	1.98	2.19		1.10	4.17
2009-07-14	06:23	195	8.00	16.40	32.05	3.57	0.17	0.09	2.45	2.54	2.01	0.64	0.80	4.55
2009-07-15	06:09	196	7.50	16.70	32.17	3.30	0.13	0.11	1.06	1.16	2.40		1.30	3.56
2009-07-16	07:11	197	5.10	16.50	32.38	3.16	0.21	0.13	2.31	2.44	3.10	0.73	0.50	5.54
2009-07-17	05:40	198	6.20	17.00	32.09	1.86	0.46	0.09	1.78	1.87	1.70		1.20	3.58
2009-07-18		199
2009-07-19		200
2009-07-20	07:13	201	5.40	16.70	32.36	1.98	0.22	0.14	0.46	0.60	1.09		1.40	1.69
2009-07-21	06:25	202	5.20	16.90	32.47	3.16	0.12	0.14	1.51	1.65	1.56	0.95	0.80	3.22
2009-07-22	07:09	203	5.00	17.20	32.38	4.25	0.19	0.13	1.09	1.22	3.57		2.10	4.79
2009-07-23	07:50	204	6.10	17.30	32.53	4.40	0.25	0.12	1.06	1.18	1.05	1.70	1.30	2.23
2009-07-24	06:43	205	5.40	16.80	32.65	4.14	0.14	0.16	1.50	1.66	1.49		0.60	3.15
2009-07-25		206
2009-07-26		207
2009-07-27	08:00	208	5.00	17.50	32.35	5.33	0.24	0.18	0.93	1.11	1.75		2.10	2.86
2009-07-28	06:07	209	5.60	17.40	32.44	5.70	0.14	0.11	1.12	1.23	0.71	1.77	1.30	1.94
2009-07-29	06:08	210	4.60	17.30	32.47	5.84	0.17	0.11	1.15	1.26	0.74		2.70	2.00
2009-07-30	07:37	211	3.90	17.40	32.56	5.68	0.22	0.09	0.60	0.68	0.96	1.77	2.80	1.64
2009-07-31	07:32	212	2.00	17.20	32.61	6.07	0.19	0.08	0.43	0.51	1.11		7.10	1.63
2009-08-01		213
2009-08-02		214
2009-08-03	07:47	215	4.00	17.60	32.52	6.79	0.06	0.01	0.22	0.22	0.89		6.60	1.11
2009-08-04	05:59	216	4.80	18.00	32.20	7.09	0.07	0.01		0.10	1.08	20.12	36.20	1.08
2009-08-05	06:00	217	4.00	18.10	31.37	7.07	0.10	0.16	0.49	0.65	3.92		32.10	4.57
2009-08-06	07:00	218	4.40	18.60	32.00	6.98	0.06	0.06		0.10	1.19	10.78	20.90	1.25
2009-08-07	06:20	219	4.50	18.50	32.40	7.49	0.28	0.12	0.67	0.79	1.00	8.07	20.10	1.79
2009-08-08		220
2009-08-09		221
2009-08-10	07:24	222	4.60	18.40	32.28	7.55	0.46	0.01		0.23	0.50		8.50	0.50
2009-08-11	07:10	223	4.20	18.30	32.65	7.98	0.49	0.03	0.04	0.07	0.62	6.37	7.90	0.69
2009-08-12	06:45	224	3.70	18.00	32.74	7.96	0.48	0.01		0.10	0.18		3.30	0.18
2009-08-13	07:18	225	4.90	17.90	32.83	8.87	0.58	0.01		0.10	0.25	3.28	4.70	0.26
2009-08-14	06:40	226	4.50	17.90	32.50	9.68	0.64	0.01		0.10	0.31		3.10	0.31
2009-08-15		227
2009-08-16		228
2009-08-17	07:50	229	4.30	18.50	32.22	10.41	0.68	0.01		0.54	0.60		10.50	0.60
2009-08-18	06:08	230	4.10	18.20	32.39	10.68	0.60	0.01		0.05	0.69	7.63	14.90	0.69
2009-08-19	06:05	231	4.20	18.50	32.22	11.05	0.70	0.01		0.10	0.42		17.40	0.42
2009-08-20	07:49	232	4.10	18.60	32.03	10.15	0.74	0.01		0.03	0.55	5.31	13.30	0.55
2009-08-21	06:17	233	4.20	18.60	32.28	10.27	0.62	0.01		0.10	0.64		19.90	0.65
2009-08-22		234
2009-08-23		235
2009-08-24	06:48	236	4.50	18.70	32.31	12.15	0.29	0.06	0.27	0.33	0.75		7.30	1.08
2009-08-25	06:04	237	4.00	18.50	30.60	11.36	0.18	0.04	0.06	0.11	0.33	3.86	6.20	0.43
2009-08-26	07:37	238	4.00	18.50	32.65	11.05	0.21	0.04		0.10	0.41			0.45
2009-08-27	07:40	239	4.10	18.60	32.68	11.31	0.18	0.02		0.10	1.68	2.41		1.70
2009-08-28	07:00	240	4.00	18.60	32.71	10.74	0.17	0.04		0.10	0.20		9.00	0.24
2009-08-29		241
2009-08-30		242
2009-08-31	06:51	243	2.70	17.90	32.38	11.90	0.36	0.12	1.70	1.82	1.25		9.70	3.07
2009-09-01	05:40	244	2.20	18.00	32.55	12.61	0.43	0.07		0.10	0.80	8.79	12.10	0.87
2009-09-02	07:38	245	1.80	18.00	32.45	12.45	0.38	0.21		0.10	0.70		6.20	0.91
2009-09-03	07:40	246	2.00	17.70	32.56	12.84	0.34	0.01		0.10	0.34	4.50	7.70	0.34
2009-09-04		247
2009-09-05		248
2009-09-06		249
2009-09-07	08:13	250	1.40	17.40	32.68	11.78	0.80	0.04	0.59	0.63	1.32		6.10	1.95
2009-09-08	06:07	251	1.90	17.50	32.46	11.81	0.48	0.05	0.64	0.69	0.66	8.65	5.50	1.35
2009-09-09	07:50	252	2.00	17.80	32.72	11.96	0.45	0.14	0.92	1.06	0.55		8.20	1.60
2009-09-10	07:30	253	2.20	17.20	32.48	11.87	0.43	0.01	0.26	0.27	0.38	5.79	4.80	0.64
2009-09-11		254
2009-09-12		255
2009-09-13		256
2009-09-14	07:00	257	2.60	16.60	31.98	11.16	0.73	0.12	1.14	1.25	0.48		5.30	1.74
2009-09-15	07:02	258	2.80	16.60	32.13	11.56	0.51	0.08	0.58	0.66	0.33	4.01	2.40	0.99
2009-09-16	07:15	259	4.00	16.70	32.16	10.31	0.47	0.06	0.67	0.73	0.20		4.20	0.93
2009-09-17		260
2009-09-18	06:20	261	4.60	17.00	32.22	8.50	0.35	0.04	0.31	0.35	0.69		2.00	1.04
2009-09-19		262
2009-09-20		263
2009-09-21	06:05	264	4.70	16.60	32.55	6.07	0.37	0.07	0.08	0.15	1.37		2.50	1.51
2009-09-22	06:20	265	3.90	16.70	32.70	5.11	0.45	0.05	0.18	0.23	0.66	5.59	3.90	0.89
2009-09-23	07:25	266	3.90	17.00	32.85	5.05	0.36	0.05	0.24	0.29	0.67		3.90	0.96
2009-09-24	07:00	267	4.10	16.70	32.94	4.35	0.27	0.08	0.17	0.25	1.06	6.83	3.40	1.30
2009-09-25	07:05	268	4.00	16.80	32.96	4.42	0.13	0.07	0.32	0.39	0.39		4.00	0.78
2009-09-26		269
2009-09-27		270
2009-09-28	07:10	271	3.40	16.50	32.57	5.32	0.33	0.07	0.67	0.75	0.06		3.40	0.80
2009-09-29	07:15	272	3.80	16.50	32.51	5.22	0.46	0.07	0.88	0.96	1.19	5.11	2.50	2.15
2009-09-30	07:15	273	3.80	16.10	32.57	5.89	0.54	0.09	0.73	0.81	1.32		1.30	2.13
2009-10-01	06:25	274	3.20	16.00	32.25	6.98	0.63	0.12	1.35	1.48	1.23	2.19	1.30	2.71
2009-10-02	07:10	275	2.90	15.70	32.42	7.01	0.60	0.15	1.23	1.38	1.24	2.59	0.90	2.62
2009-10-03		276
2009-10-04		277
2009-10-05	07:10	278	0.90	13.90	32.05	7.91	0.56	0.12	1.49	1.61	0.98		1.30	2.59
2009-10-06	06:17	279	1.50	14.80	31.75	8.96	0.63	0.21	2.28	2.48	1.70	2.46	1.50	4.18
2009-10-07	06:55	280	1.60	15.10	31.96	8.48	0.66	0.12	1.67	1.79	1.67		1.80	3.46
2009-10-08	07:13	281	2.30	15.10	32.30	8.21	0.65	0.01		1.20	1.46	1.84	1.10	1.46
2009-10-09	06:40	282	1.20	14.50	32.56	7.57	0.68	0.10	1.05	1.15	0.75		1.20	1.91
2009-10-10		283
2009-10-11		284
2009-10-12	07:00	285	2.00	14.00	31.90	7.57	0.68	0.12	1.48	1.60	1.62		2.40	3.22
2009-10-13	06:15	286	2.10	13.80	32.44	7.38	0.63	0.15	1.79	1.94	1.80	1.28	0.40	3.74
2009-10-14	07:27	287	1.90	13.30	32.37	8.66	0.77	0.23	2.05	2.28	1.61		0.70	3.89
2009-10-15	06:45	288	2.50	12.10	32.16	5.33	0.87	0.15	1.71	1.86	2.24	1.06	0.50	4.10
2009-10-16		289
2009-10-17		290
2009-10-18		291
2009-10-19	07:30	292	1.20	13.20	32.22	8.52	0.66	0.21	2.36	2.57	2.03		2.30	4.60
2009-10-20	06:10	293	1.50	12.60	32.26	6.80	0.75	0.18	2.12	2.30	2.53	3.42	2.70	4.83
2009-10-21		294
2009-10-22	06:50	295	1.10	12.30	32.47	5.95	0.71	0.12	1.39	1.51	2.52	1.40	1.00	4.03
2009-10-23	06:29	296	1.40	11.70	32.52	7.81	0.68	0.16	2.04	2.20	2.05		0.60	4.25
2009-10-24		297
2009-10-25		298
2009-10-26	08:20	299	1.10	11.90	32.76	5.78	0.58	0.13	2.28	2.40	1.54		0.40	3.94
2009-10-27	07:15	300	2.20	12.60	32.48	7.22	0.58	0.12	1.90	2.01	1.36	1.58	1.20	3.38
2009-10-28	08:05	301	5.50	12.70	32.64	6.81	0.67	0.17	1.70	1.87	2.21		0.50	4.07
2009-10-29	08:15	302	5.80	12.80	32.66	7.03	0.62	0.16	1.69	1.86	1.01	1.59	0.50	2.87
2009-10-30	08:15	303	5.00	12.40	32.71	6.85	0.59	0.16	2.40	2.56	1.22		0.40	3.78
2009-10-31		304
2009-11-01		305
2009-11-02	08:00	306	3.80	12.40	32.92	5.64	0.48	0.11	0.98	1.08	1.64		0.30	2.72
2009-11-03	07:20	307	4.40	11.90	32.96	5.31	0.46	0.17	1.57	1.75	1.92	1.05	0.30	3.67
2009-11-04	08:05	308	3.00	11.80	32.71	5.31	0.53	0.18	1.75	1.93	2.22		1.30	4.15
2009-11-05	08:30	309	3.00	11.70	33.02	5.13	0.45	0.13	1.51	1.64	1.29	1.34	0.30	2.94
2009-11-06	08:20	310	4.50	12.00	33.03	4.93	0.53	0.14	1.62	1.75	1.17		0.30	2.92
2009-11-07		311
2009-11-08		312
2009-11-09	13:10	313	3.00	11.30	33.09	4.56	0.50	0.18	2.17	2.35	2.36		0.90	4.70
2009-11-10	08:40	314	4.30	11.00	33.07	4.25	0.46	0.19	1.72	1.91	1.55	1.58	0.50	3.46
2009-11-11	07:45	315	5.00	11.20	33.13	4.07	0.42	0.17	1.86	2.03	1.71		0.40	3.74
2009-11-12	08:00	316	5.00	11.00	33.06	5.16	0.43	0.15	1.81	1.96	2.75	0.93	0.50	4.72
2009-11-13	05:45	317		11.10	33.14	4.12	0.49	0.12	1.94	2.06	2.17		0.10	4.23
2009-11-14		318
2009-11-15		319
2009-11-16	10:00	320	3.60	11.00	33.18	4.02	0.56	0.15	2.71	2.87	2.01		0.40	4.88
2009-11-17	07:20	321	3.10	11.10	33.26	5.56	0.35	0.16	3.83	4.00	1.51	0.49	0.20	5.51
2009-11-18		322
2009-11-19	13:30	323	2.00	11.30	33.44	4.02	0.35	0.11	1.36	1.47	3.29	0.73	0.40	4.75
2009-11-20	08:30	324	1.70	10.90	33.42	3.92	0.29	0.12	1.42	1.54	1.50		0.20	3.03
2009-11-21		325
2009-11-22		326
2009-11-23	07:45	327	1.50	10.90	33.71	3.52	0.40	0.14	1.32	1.46	1.38		0.30	2.84
2009-11-24	07:20	328	1.20	10.90	33.69	3.43	0.37	0.09	1.50	1.59	2.15	1.01	0.40	3.74
2009-11-25	08:50	329	1.10	11.00	33.78	3.32	0.33	0.08	1.68	1.76	2.07		0.20	3.83
2009-11-26	08:10	330	1.10	10.60	33.78	3.50	0.37	0.11	1.97	2.08	2.13	0.62	0.20	4.21
2009-11-27	08:55	331	1.90	10.30	33.38	5.50	0.46	0.24	1.97	2.21	2.47		0.20	4.68
2009-11-28		332
2009-11-29		333
2009-11-30	10:15	334	2.70	10.40	33.63	4.72	0.18	0.17	1.73	1.90	2.61		0.40	4.51
2009-12-01	09:25	335	2.40	9.90	33.78	4.16	0.26	0.23	2.38	2.61	3.75	0.22	0.10	6.36
2009-12-02	08:40	336	3.50	9.60	33.77	5.15	0.30	0.22	2.58	2.79	6.61		0.10	9.40
2009-12-03	08:55	337	3.00	9.60	33.69	5.15	0.33	0.26	2.39	2.65	3.64	0.31	0.20	6.29
2009-12-04	08:40	338	3.70	9.50	33.74	4.45	0.35	0.19	2.91	3.10	2.16		0.20	5.26
2009-12-05		339
2009-12-06		340
2009-12-07	08:35	341	3.10	9.40	33.71	4.05	0.42	0.38	3.23	3.61	2.10		0.20	5.71
2009-12-08	09:10	342	3.50	9.50	33.79	3.64	0.58	0.20	3.06	3.26	2.68	1.13	0.30	5.95
2009-12-09	08:40	343	4.20	9.50	33.57	3.56	0.42	0.30	3.64	3.94	2.12		0.20	6.06
2009-12-10	09:10	344	5.10	9.40	33.62	4.37	0.40	0.27	4.23	4.50	3.03	0.79	0.30	7.54
2009-12-11	09:15	345	3.50	9.20	33.74	3.11	0.36	0.31	4.35	4.67	3.15		0.10	7.81
2009-12-12		346
2009-12-13		347
2009-12-14	09:00	348	5.00	8.60	33.65	4.41	0.71	1.91	4.56	6.47	2.76		0.30	9.22
2009-12-15	09:25	349	4.80	8.40	33.59	4.99	0.58	0.32	4.91	5.24	4.84	0.15	0.10	10.08
2009-12-16	09:10	350	3.20	8.50	33.67	4.95	0.66	0.37	5.86	6.23	2.81		0.10	9.04
2009-12-17	09:10	351	2.10	8.00	33.62	4.48	0.46	0.44	5.92	6.35	2.18	0.77	1.00	8.53
2009-12-18	09:40	352	2.20	7.50	33.74	4.45	0.44	0.34	5.69	6.03	2.00		0.30	8.02
2009-12-19		353
2009-12-20		354
2009-12-21	09:05	355	4.40	7.50	33.82	4.97	0.37	0.42	6.43	6.85	2.17		0.10	9.02
2009-12-22	09:45	356	3.10	7.00	33.83	5.28	0.58	0.44			3.11	0.37	0.30	3.55
2009-12-23	09:00	357	4.00	6.90	33.84	5.26	0.47	0.51	6.62	7.13	1.47		0.10	8.60
2009-12-24		358
2009-12-25		359
2009-12-26		360
2009-12-27		361
2009-12-28	08:45	362	4.80	6.60	33.58	5.73	1.21	1.17	8.48	9.65	9.84		0.50	19.48
2009-12-29	08:20	363	3.90	6.50	33.62	4.93	0.56	0.78	7.63	8.41	1.95	0.46	0.40	10.36
2009-12-30	08:25	364	3.30	6.10	33.60	5.30	0.72	0.91	8.45	9.36	3.43		0.20	12.79
2009-12-31	00:00	365
2010-01-01		1
2010-01-02		2
2010-01-03		3
2010-01-04	09:30	4	2.90	5.20	33.25	7.77	0.61	1.50	13.18	14.67	3.77		0.20	18.44
2010-01-05	09:55	5	2.90	5.50	33.60	6.54	0.52	1.75	11.11	12.86	2.89	0.27	0.10	15.74
2010-01-06	08:15	6	2.80	5.30	33.69	6.73	0.72	1.79	11.92	13.71	1.52		0.10	15.23
2010-01-07	09:30	7	3.20	5.10	33.78	6.03	0.57	2.00	9.58	11.58	1.69	0.46	0.20	13.28
2010-01-08	08:40	8	3.20	4.70	33.85	5.86	0.57	2.01	10.70	12.71	0.97		0.10	13.68
2010-01-09		9
2010-01-10		10
2010-01-11	09:05	11	2.70	3.80	33.13	10.72	0.66	1.58	17.19	18.77	2.53		0.10	21.30
2010-01-12	08:50	12	2.70	3.20	33.75	14.68	0.73	1.62	18.34	19.96	1.73	0.43	0.30	21.69
2010-01-13	08:30	13	2.70	3.40	33.49	13.56	0.74	1.66	22.84	24.49	1.08		0.40	25.57
2010-01-14	08:50	14	2.00	3.40	33.09	11.34	0.68	1.66	19.10	20.76	1.55	0.40	0.20	22.31
2010-01-15	08:30	15	2.80	4.20	34.00	6.28	0.56	1.93	10.55	12.48	2.06		0.10	14.54
2010-01-16		16
2010-01-17		17
2010-01-18	08:40	18	3.90	4.50	34.58	4.62	0.48	1.90	7.46	9.36	0.57		0.40	9.93
2010-01-19	09:35	19	2.80	4.70	34.75	4.77	0.55	1.64	8.82	10.46	0.44	1.11	1.00	10.91
2010-01-20	08:50	20	5.50	4.40	34.57	5.27	0.42	1.58	11.25	12.83	0.16		0.90	12.98
2010-01-21	08:45	21	4.00	3.80	34.41	6.39	0.57	1.40	10.63	12.03	0.55	0.27	0.40	12.58
2010-01-22	08:50	22	3.40	3.30	34.36	5.85	0.46	1.38	11.79	13.17	0.57		0.70	13.73
2010-01-23		23
2010-01-24		24
2010-01-25	09:05	25	3.30	2.60	34.27	5.72	0.53	1.34	12.54	13.88	0.59		0.40	14.47
2010-01-26	09:35	26	5.40	2.30	34.22	6.93	0.64	1.25	12.63	13.88	1.03	0.76	0.60	14.92
2010-01-27	09:00	27	5.00	2.80	34.17	6.91	0.77	1.10	9.94	11.04	0.87		0.50	11.90
2010-01-28	08:50	28	1.30	2.50	34.14	7.39	0.57	1.28	11.57	12.85	1.41	0.51	0.50	14.26
2010-01-29	08:20	29	1.30	2.90	34.32	7.45	0.65	1.01	12.14	13.15	0.69		0.30	13.84
2010-01-30		30
2010-01-31		31
2010-02-01	09:05	32	2.10	3.10	34.06	7.97	1.28	1.18	12.77	13.96	0.60		0.60	14.56
2010-02-02	07:40	33	2.30	2.80	34.02	7.96	0.69	1.22	13.19	14.41	0.34	0.43	0.60	14.76
2010-02-03	09:00	34	2.80	1.40	33.31	7.62	0.81	1.18	11.22	12.40	0.51		0.40	12.90
2010-02-04	08:30	35	2.00	2.50	33.84	8.61	0.65	1.22	11.70	12.92	0.66	0.22	0.30	13.58
2010-02-05	08:35	36	2.80	2.60	33.93	9.82	0.80	1.10	13.40	14.50	2.55	0.79	0.80	17.05
2010-02-06		37
2010-02-07		38
2010-02-08	09:10	39	4.00	1.90	34.00	8.05	0.62	1.21	12.25	13.46	0.52		0.60	13.98
2010-02-09	09:30	40	5.00	2.20	34.05	8.07	0.64	1.20	13.97	15.17	0.43	0.56	0.30	15.60
2010-02-10	09:40	41	4.80	1.80	34.06	8.12	0.60	1.18	10.16	11.34	0.55		0.40	11.89
2010-02-11	08:20	42	3.00	1.50	33.67	9.91	0.64	1.26	16.27	17.54	1.16	0.06	0.20	18.70
2010-02-12	08:50	43	3.90	1.80	33.80	10.32	0.65	1.28	14.27	15.56	0.77	0.91	0.60	16.33
2010-02-13		44
2010-02-14		45
2010-02-15	09:00	46	3.00	1.10	32.76	13.51	0.69	1.42	23.35	24.77	1.07		0.90	25.84
2010-02-16	09:05	47	3.50	1.50	33.17	12.87	0.89	1.39	17.07	18.46	1.03	0.18	0.40	19.49
2010-02-17	09:14	48	3.60	1.60	33.77	9.11	0.49	1.35	14.16	15.51	0.21		0.10	15.72
2010-02-18	07:15	49	7.00	2.00	34.00	8.51	0.71	1.32	13.12	14.44	0.91	1.20	1.00	15.34
2010-02-19	08:50	50	6.80	2.30	33.84	8.79	0.60	1.33	12.57	13.90	0.59		1.70	14.49
2010-02-20		51
2010-02-21		52
2010-02-22	08:20	53	3.80	1.90	33.74	7.52	0.85	1.33	15.08	16.42	0.92		0.40	17.34
2010-02-23	07:35	54	5.00	2.00	33.88	8.68	0.60	1.23	13.15	14.38	0.74	0.59	0.40	15.12
2010-02-24	07:45	55	3.70	1.70	33.97	8.59	0.70	1.13	13.11	14.24	1.23		0.20	15.47
2010-02-25	08:35	56	7.40	2.10	33.99	7.67	0.59	1.15	12.40	13.55	0.36	0.83	0.40	13.92
2010-02-26	08:35	57	6.80	2.40	34.03	7.17	0.55	1.18	12.59	13.77	1.56		0.20	15.32
2010-02-27		58
2010-02-28		59
2010-03-01	08:45	60	5.20	2.40	33.93	7.87	0.51	1.06	11.87	12.93	0.26		0.30	13.19
2010-03-02	07:05	61	4.50	2.20	33.99	7.79	0.49	1.06	11.47	12.53	0.53	0.39	0.10	13.07
2010-03-03	07:15	62	5.00	2.30	33.96	7.98	0.51	1.04	12.24	13.28	0.40		0.20	13.68
2010-03-04	08:30	63	5.50	2.20	33.94	8.04	0.53	0.96	12.84	13.80	0.70	1.10	0.60	14.50
2010-03-05	08:08	64	5.40	1.90	33.59	10.70	0.66	0.99	14.88	15.87	1.34	1.26	0.80	17.21
2010-03-06		65
2010-03-07		66
2010-03-08	07:00	67	6.20	2.00	33.06	12.78	0.55	1.06	20.67	21.73	1.09		0.50	22.82
2010-03-09	07:45	68	4.00	1.70	31.12	21.06	0.74	1.31	30.30	31.61	3.01	0.81	0.30	34.62
2010-03-10	07:42	69	5.40	2.10	32.13	17.21	0.95	1.15	24.61	25.76	2.34		0.40	28.10
2010-03-11	08:25	70	7.20	2.20	32.64	14.13	0.59	1.06	20.77	21.83	0.65	1.64	0.70	22.47
2010-03-12	08:25	71	7.60	2.50	32.90	12.77	0.61	1.04	20.25	21.29	0.96		0.80	22.25
2010-03-13		72
2010-03-14		73
2010-03-15	08:25	74	5.00	2.40	32.87	12.70	1.12	0.93	17.23	18.16	4.29		0.80	22.45
2010-03-16	08:25	75	5.30	2.20	32.63	11.21	0.94	0.96	22.66	23.63	1.97	1.64	1.00	25.59
2010-03-17	07:50	76	5.00	2.40	32.60	12.94	1.04	1.02	18.78	19.80	9.65		0.80	29.45
2010-03-18	08:30	77	7.50	2.60	32.77	12.22	0.66	1.03	27.85	28.89	1.23	2.63	1.20	30.11
2010-03-19	08:15	78	5.60	2.80	32.83	11.10	0.99	0.96	21.15	22.11	0.56		1.20	22.67
2010-03-20		79
2010-03-21		80
2010-03-22	07:45	81	5.50	2.90	32.76	7.52	0.61	1.05	22.66	23.72	1.23		2.40	24.94
2010-03-23	07:20	82	4.20	3.10	32.72	6.87	1.33	0.86	21.48	22.34	0.53	7.21	3.70	22.88
2010-03-24	08:35	83	5.00	3.00	32.98	5.93	2.33	0.79	17.50	18.29	0.71		3.20	19.00
2010-03-25	07:10	84	5.50	3.20	33.07	4.27	1.56	0.82	14.16	14.98	0.83	9.50	6.00	15.81
2010-03-26	08:00	85	5.20	3.40	33.20	3.28	1.00	0.78	14.21	14.99	7.13		3.00	22.12
2010-03-27		86
2010-03-28		87
2010-03-29		88
2010-03-30	06:20	89	4.20	3.30	33.19	1.80	0.30	0.66	15.08	15.74	0.34	5.43	3.90	16.08
2010-03-31	07:14	90	5.00	3.50	33.29	2.20	0.18	0.31	15.59	15.91	1.00		3.80	16.91
2010-04-01	06:15	91	5.20	3.60	33.38	2.24	0.25	0.73	13.13	13.86	0.48	4.22	3.30	14.34
2010-04-02		92
2010-04-03		93
2010-04-04		94
2010-04-05		95
2010-04-06	07:35	96	4.80	4.00	33.35	0.99	0.20	0.53	9.07	9.60	0.40	9.49	6.90	10.00
2010-04-07	07:20	97	4.50	4.20	33.32	0.53	0.20	0.44	11.48	11.92	0.25		6.30	12.16
2010-04-08	04:45	98		4.70	33.18	0.10	0.07	0.50	8.14	8.64	0.80	3.27	6.40	9.44
2010-04-09	07:05	99	5.20	4.60	33.23	0.31	0.19	0.63	10.49	11.12	1.09		8.20	12.20
2010-04-10		100
2010-04-11		101
2010-04-12	07:15	102	3.80	5.50	31.45	1.64	0.31	0.82	25.33	26.15	1.04		8.10	27.19
2010-04-13	06:15	103	3.80	5.40	31.46	1.86	0.01	0.61	25.62	26.23	1.15	5.19	4.90	27.38
2010-04-14	07:35	104	4.30	5.50	31.65	1.46	0.01	0.58	24.13	24.71	2.94		5.90	27.66
2010-04-15	07:10	105	5.50	5.50	32.16	0.61	0.02	0.47	19.15	19.62	0.61	9.22	6.00	20.24
2010-04-16	04:15	106	3.90	5.50	32.22	0.35	0.01	0.47	13.00	13.47	1.25		4.70	14.72
2010-04-17		107
2010-04-18		108
2010-04-19	12:10	109	4.70	6.50	30.97	0.01	0.14	0.64	25.50	26.14	1.32		2.50	27.46
2010-04-20	06:30	110	4.50	6.40	30.81	0.01	0.09	0.63	23.30	23.93	1.31	15.65	11.80	25.24
2010-04-21	07:05	111	1.40	5.80	32.03	0.01	0.08	0.42	17.16	17.58	0.72		5.80	18.30
2010-04-22	07:15	112	1.70	6.10	31.88	0.01	0.03	0.42	19.00	19.42	0.77	70.60	45.50	20.19	Chl a: potential outlier
2010-04-23	05:55	113	3.00	6.00	31.62	0.01	0.06	0.45	19.20	19.64	0.29		4.90	19.93
2010-04-24		114
2010-04-25		115
2010-04-26	12:30	116	3.80	7.60	30.71	0.01	0.48	0.59	19.17	19.75	0.67		7.60	20.42
2010-04-27	06:45	117	3.80	7.40	31.18	0.01	0.68	0.51	17.87	18.38	1.94	7.13	5.00	20.32
2010-04-28	07:20	118	3.00	7.40	31.44	0.01	0.28	0.45	18.07	18.53	0.46		8.30	18.99
2010-04-29	07:15	119	3.40	7.60	31.31	0.01	0.01	0.39	17.23	17.62	0.96	12.77	10.40	18.57
2010-04-30	06:10	120	3.80	7.60	31.22	0.01	0.04	0.38	15.59	15.97	1.73		5.70	17.70
2010-05-01		121
2010-05-02		122
2010-05-03	06:55	123	2.10	7.90	30.76	0.01	0.01	0.30	16.07	16.38	1.61		9.20	17.99
2010-05-04	06:27	124	2.20	7.30	31.47	0.08	0.51	0.32	12.29	12.62	0.40	7.79	7.40	13.02
2010-05-05	07:23	125	1.80	8.40	29.83	0.01	0.56	0.38	15.05	15.42	0.40		17.70	15.82
2010-05-06	06:25	126	2.00	9.00	28.57	0.01	0.08	0.44	20.16	20.60	0.27	25.75	16.90	20.87
2010-05-07		127
2010-05-08		128
2010-05-09		129
2010-05-10	08:13	130	2.40	8.30	30.00	0.01	0.01	0.37	14.16	14.53	1.93		8.60	16.46
2010-05-11	07:05	131	3.10	8.20	29.53	0.01	0.01	0.33	13.07	13.40	0.87	3.01	1.70	14.27
2010-05-12	06:42	132	3.80	8.00	30.87	0.01	0.01	0.30	13.34	13.64	0.45		3.30	14.09
2010-05-13		133
2010-05-14	05:56	134	2.80	8.10	31.20	0.03	0.01	0.29	12.09	12.38	0.48	1.64	2.60	12.86
2010-05-15		135
2010-05-16		136
2010-05-17	06:52	137	3.00	7.90	32.24	0.67	0.12	0.36	10.77	11.13	0.73		2.10	11.85
2010-05-18	06:49	138	3.20	8.20	31.82	0.62	0.10	0.25	10.81	11.07	1.30	1.43	0.50	12.37
2010-05-19	06:40	139	3.00	8.30	31.85	0.71	0.48	0.35	10.49	10.84	0.62		3.50	11.47
2010-05-20	07:43	140	2.80	8.50	31.81	1.04	0.12	0.26	11.17	11.43	1.48	1.83	1.80	12.91
2010-05-21	07:20	141	4.50	8.80	31.66	1.74	0.06	0.26	10.85	11.11	1.02			12.13
2010-05-22		142
2010-05-23		143
2010-05-24		144
2010-05-25	07:40	145	4.00	9.40	30.94	2.13	0.14	0.24	10.73	10.97	0.94	1.67	0.90	11.91
2010-05-26	07:25	146	5.50	10.10	30.95	1.33	0.07	0.22	9.99	10.21	1.07		0.20	11.28
2010-05-27	06:42	147	6.00	9.60	31.24	1.49	0.05	0.24	9.79	10.03	2.44	2.53	1.60	12.47
2010-05-28	06:45	148	5.00	10.40	30.92	1.73	0.00	0.24	10.28	10.52	1.33		1.20	11.85
2010-05-29		149
2010-05-30		150
2010-05-31	07:58	151	4.80	10.40	31.54	2.07	0.12	0.23	9.45	9.69	0.74		2.10	10.43
2010-06-01	07:00	152	4.30	10.40	30.31	2.98	0.15	0.17	11.82	12.00	0.08	1.60	2.10	12.08
2010-06-02	07:20	153	4.90	11.90	29.85	3.32	0.04	0.18	13.02	13.20	0.52		1.50	13.72
2010-06-03	07:37	154	5.00	11.60	30.12	3.30	0.06	0.20	13.11	13.32	0.71	1.01	2.40	14.03
2010-06-04	07:18	155	4.70	11.70	30.01	3.70	0.12	0.22	14.09	14.31	1.06		1.50	15.37
2010-06-05		156
2010-06-06		157
2010-06-07	07:35	158	4.20	13.30	29.02	3.96	0.04	0.18	15.71	15.89	1.33		3.80	17.22
2010-06-08	06:25	159	4.20	12.40	29.86	3.93	0.14	0.21	13.86	14.06	2.06	2.19	2.40	16.12
2010-06-09	06:30	160	6.00	13.50	29.39	4.19	0.01	0.15	13.95	14.09	0.74		2.70	14.84
2010-06-10	07:10	161	5.10	11.50	30.59	4.16	0.09	0.24	11.56	11.80	1.67	1.64	2.30	13.47
2010-06-11	07:32	162	5.50	12.50	30.33	4.14	0.01	0.21	13.28	13.49	1.31		1.80	14.80
2010-06-12		163
2010-06-13		164
2010-06-14	07:57	165	4.00	11.70	31.25	4.39	0.15	0.26	11.42	11.68	1.40		1.30	13.07
2010-06-15	07:35	166	4.30	12.00	30.61	4.94	0.35	0.25	12.57	12.83	2.43	1.40	2.00	15.25
2010-06-16	07:27	167	4.30	12.50	30.37	5.11	0.39	0.26	13.66	13.92	2.53		1.30	16.44
2010-06-17	06:00	168	4.00	13.40	29.65	5.12	0.41	0.26	14.02	14.28	1.90	1.44	1.60	16.18
2010-06-18	07:27	169	4.00	12.40	29.87	4.79	0.38	0.28	14.93	15.20	1.70		3.10	16.91
2010-06-19		170
2010-06-20		171
2010-06-21	07:35	172	3.10	12.00	31.03	5.74	0.28	0.30	12.24	12.53	1.25		2.40	13.78
2010-06-22	07:05	173	4.40	12.20	30.91	5.93	0.48	0.26	11.29	11.55	1.49	1.89	2.40	13.03
2010-06-23	07:00	174	4.20	12.20	30.56	5.71	0.21	0.30	12.62	12.92	1.49		3.80	14.41
2010-06-24	07:15	175	5.60	14.50	30.28	5.25	0.16	0.27	11.45	11.72	0.69	2.79	5.50	12.41
2010-06-25	07:35	176	3.70	15.20	30.60	4.83	0.12	0.22	11.91	12.13	0.04		5.10	12.18
2010-06-26		177
2010-06-27		178
2010-06-28	07:30	179	3.70	15.90	29.75	7.09	0.28	0.32	16.18	16.51	0.26			16.77
2010-06-29	07:15	180	3.20	14.80	30.35	6.93	0.36	0.28	12.16	12.44	2.43	2.41		14.87
2010-06-30	07:17	181	3.90	14.40	30.46	7.87	0.30	0.23	11.86	12.08	0.83			12.91
2010-07-01	06:20	182	3.50	15.80	29.83	7.19	0.12	0.29	14.65	14.94	0.75	2.82		15.69
2010-07-02	06:40	183	5.00	14.90	30.57	6.98	0.13	0.30	12.73	13.03	0.96		2.80	13.99
2010-07-03		184
2010-07-04		185
2010-07-05	07:25	186	3.20	17.10	29.79	6.56	0.08	0.30	11.33	11.63	0.21		7.80	11.85
2010-07-06	07:10	187	3.60	16.10	30.18	6.13	0.58	0.43	9.79	10.22	4.64	5.03		14.86
2010-07-07	07:10	188	3.70	16.10	30.30	5.17	0.03	0.29	7.40	7.69	0.52		8.80	8.21
2010-07-08	07:00	189	3.70	16.20	30.51	4.94	0.08	0.29	7.40	7.69	0.53	4.71	6.70	8.21
2010-07-09	07:45	190	3.80	16.50	30.45	3.34	0.12	0.20	4.83	5.03	0.62	8.97	27.60	5.65
2010-07-10		191
2010-07-11		192
2010-07-12	07:00	193	5.30	16.40	31.22	2.48	0.05	0.16	3.77	3.93	1.41			5.34
2010-07-13	07:10	194	6.20	18.10	31.27	0.98	0.01	0.13	2.41	2.54	1.96	10.87	14.50	4.50
2010-07-14	07:00	195	5.10	16.60	31.58	1.64	0.05	0.13	2.11	2.24	0.71		6.90	2.95
2010-07-15	07:25	196	5.50	17.20	32.02	1.62	0.01	0.11	2.47	2.58	1.04	3.55	4.60	3.62
2010-07-16	06:30	197	5.10	16.50	32.21	2.23	0.04	0.31	2.89	3.20	0.57		2.10	3.77
2010-07-17		198
2010-07-18		199
2010-07-19	07:20	200	7.00	16.80	32.30	2.05	0.18	0.24	2.51	2.75	1.09		2.30	3.83
2010-07-20	06:50	201	8.00	17.00	32.31	1.88	0.03	0.12	2.33	2.45	1.29	1.68	2.60	3.73
2010-07-21	06:05	202	5.00	17.60	32.28	1.53	0.05	0.14	2.00	2.15	1.61		1.60	3.76
2010-07-22	07:05	203	6.80	17.20	32.24	1.32	0.19	0.14	0.65	0.78	1.99	6.22	5.20	2.77
2010-07-23	06:50	204	6.80	17.00	32.24	1.72	0.16	0.09	0.73	0.82	0.33		3.40	1.14
2010-07-24		205
2010-07-25		206
2010-07-26	07:10	207	5.00	16.40	31.84	1.33	0.12	0.05	0.70	0.75	1.27		3.10	2.01
2010-07-27	06:30	208	5.20	17.10	31.72	1.29	0.12	0.04	0.61	0.65	0.73	2.58	3.20	1.37
2010-07-28	07:15	209	4.80	18.10	31.86	0.70	0.01	0.02	0.37	0.39	0.67		2.00	1.06
2010-07-29	07:25	210	5.00	16.60	31.97	2.24	0.11	0.08	1.31	1.38	0.90	1.35	2.10	2.28
2010-07-30	07:15	211	3.40	16.60			0.51	0.18	1.76	1.94	1.16		1.50	3.11
2010-07-31		212
2010-08-01		213
2010-08-02	07:00	214	6.50	17.10	32.04	3.87	0.30	0.14	1.59	1.73	0.94		2.10	2.68
2010-08-03	06:45	215	7.00	17.30	32.23	3.51	0.17	0.06	1.58	1.64	0.68		2.90	2.32
2010-08-04	07:20	216	6.10	17.70	31.94	2.49	0.09	0.01		0.80	0.38		7.60	0.38
2010-08-05	06:20	217	6.20	17.20	32.10	2.72	0.12	0.05	1.33	1.37	1.78		3.70	3.16
2010-08-06	07:05	218	5.00	18.20	31.15	6.74	0.44	0.17	1.52	1.69	1.43		3.80	3.12
2010-08-07		219
2010-08-08		220
2010-08-09	07:30	221	5.20	17.90	31.83	3.55	0.12	0.12	1.65	1.77	0.58		3.60	2.36
2010-08-10	07:25	222	5.20	17.80	32.05	3.21	0.12	0.13	2.05	2.18	0.93		3.90	3.12
2010-08-11	07:20	223	4.90	17.60	32.25	3.25	0.25	0.21	0.93	1.14	0.61		4.70	1.75
2010-08-12	07:30	224	6.10	17.70	32.49	3.24	0.03	0.09	1.46	1.55	1.58		3.80	3.13
2010-08-13	07:00	225	4.60	17.60	32.26	4.32	0.27	0.13	1.58	1.71	1.91		2.80	3.63
2010-08-14		226
2010-08-15		227
2010-08-16	07:10	228	4.00	18.50	31.96	4.56	0.38	0.24	2.31	2.56	3.70		4.30	6.26
2010-08-17	07:15	229	5.10	18.20	32.20	4.47	0.21	0.18	1.36	1.55	2.68		4.20	4.23
2010-08-18	06:54	230	2.10	17.40	32.30	4.70	0.25	0.13	1.35	1.48	2.54		5.10	4.03
2010-08-19	07:14	231	2.50	17.50	32.42	4.61	0.28	0.15	1.18	1.33	3.21		3.70	4.55
2010-08-20	06:40	232	3.20	17.80	32.43	3.86	0.37	0.10	0.89	0.99	2.75		6.30	3.74
2010-08-21		233
2010-08-22		234
2010-08-23	07:25	235	4.30	18.10	32.21	6.35	0.24	0.17	0.77	0.93	1.68		5.30	2.62
2010-08-24	06:50	236	0.90	17.70	32.48	5.67	0.31	0.07	0.70	0.76	2.52		7.60	3.28
2010-08-25	07:25	237	1.10	17.50	32.43	6.67	0.93	0.13	0.60	0.73	2.33		5.60	3.06
2010-08-26	07:35	238	3.20	17.90	31.96	7.15	0.91	0.15	1.36	1.52	2.05		6.30	3.57
2010-08-27	07:50	239	2.50	17.60	30.99	9.09	0.63	0.21	4.12	4.33	1.20		17.50	5.53
2010-08-28		240
2010-08-29		241
2010-08-30	07:15	242	1.80	17.00	31.76	8.43	0.53	0.14	1.79	1.93	1.83		3.70	3.76
2010-08-31	07:54	243	2.50	17.20	31.77	4.58	0.36	0.09	0.63	0.72	1.94		11.30	2.65
2010-09-01	07:40	244	3.50	17.40	31.89	4.32	0.27	0.08	0.49	0.57	2.54		7.70	3.11
2010-09-02	07:38	245	3.80	17.10	31.57	5.95	0.40	0.13	1.09	1.22	2.22		2.30	3.44
2010-09-03	07:45	246	3.80	17.50	31.55	4.65	0.32	0.11	0.76	0.86	1.74		7.30	2.61
2010-09-04		247
2010-09-05		248
2010-09-06	08:05	249	3.00	17.00	31.62	4.58	0.16	0.03			1.36		20.00	1.39
2010-09-07	07:20	250	3.50	16.30	31.16	3.01	0.27	0.01		0.02	1.42		11.00	1.42
2010-09-08	06:20	251	3.10	16.50	31.65	4.79	0.36	0.03			1.70		5.60	1.74
2010-09-09	06:15	252	3.80	16.20	32.00	6.35	0.53	0.09	0.47	0.56	1.82		7.90	2.38
2010-09-10	07:50	253	4.80	16.60	32.52	3.88	0.68	0.07	0.09	0.15	2.30		2.40	2.45
2010-09-11		254
2010-09-12		255
2010-09-13	08:11	256	5.00	16.50	32.59	5.44	0.27	0.18	0.74	0.92	1.25		1.00	2.18
2010-09-14	07:15	257	3.00	16.60	32.47	5.59	0.51	0.22	1.31	1.52	3.18		1.30	4.70
2010-09-15	06:40	258	1.50	16.30	32.48	6.43	0.35	0.22	1.30	1.52	1.51		1.30	3.03
2010-09-16	06:45	259	0.80	16.00	32.45	7.06	0.59	0.22	1.35	1.57	4.01		0.70	5.58
2010-09-17	07:00	260	0.70	15.80	31.96	8.31	0.72	0.20	3.05	3.26	3.94		1.40	7.20
2010-09-18		261
2010-09-19		262
2010-09-20	07:00	263	2.10	15.50	31.06	11.24	0.70	0.48	5.67	6.14	3.91		1.10	10.06
2010-09-21	07:35	264	2.20	15.50	31.28	9.96	0.81	0.38	5.76	6.13	4.73		1.10	10.87
2010-09-22	07:30	265	2.80	15.60	31.31	9.47	0.89	0.41	5.78	6.19	4.60		1.80	10.79
2010-09-23	07:30	266	3.00	15.70	31.08	10.52	0.61	0.48	6.80	7.28	1.94		1.20	9.22
2010-09-24		267
2010-09-25		268
2010-09-26		269
2010-09-27	07:06	270	3.00	15.50	31.64	9.78	0.84	0.39	4.70	5.08	1.20		0.90	6.29
2010-09-28	07:52	271	2.10	15.20	31.59	9.55	0.85	0.34	5.17	5.51	4.20		1.60	9.71
2010-09-29	07:08	272	3.00	14.40	30.49	11.68	1.00	0.62	11.74	12.36	4.29		1.00	16.65
2010-09-30	07:52	273	2.50	14.50	30.81	12.15	1.21	0.54	7.95	8.49	3.78		1.30	12.27
2010-10-01	06:45	274	2.70	14.30	31.59	8.51	0.61	0.40	5.28	5.67	2.95		0.80	8.62
2010-10-02		275
2010-10-03		276
2010-10-04	08:26	277	3.20	15.00	32.56	4.61	0.41	0.31	2.38	2.69	1.77		0.80	4.46
2010-10-05	06:42	278	3.70	15.00	32.66	4.06	0.25	0.11	0.99	1.10	0.75		0.80	1.86
2010-10-06	06:38	279	3.10	15.20	32.60	4.32	0.53	0.19	1.41	1.60	1.37		0.90	2.96
2010-10-07	07:25	280	4.30	15.30	32.64	3.86	0.56	0.17	1.05	1.22	0.60		0.90	1.82
2010-10-08		281
2010-10-09		282
2010-10-10		283
2010-10-11	07:00	284	4.00	14.50	32.64	3.41	0.57	0.11	1.10	1.21	0.82		0.80	2.03
2010-10-12	07:25	285	4.40	14.40	32.77	3.35	1.00	0.12	1.08	1.20	0.97		2.10	2.17
2010-10-13	07:20	286	2.90	14.60	32.74	3.53	1.00	0.15	0.99	1.14	1.00		0.70	2.14
2010-10-14	08:10	287	2.80	14.20	32.79	3.22	0.60	0.13	1.61	1.74	1.64		1.20	3.39
2010-10-15		288
2010-10-16		289
2010-10-17		290
2010-10-18	08:00	291	3.50	12.90	31.26	8.62	1.13	0.43	10.80	11.23	1.58		1.20	12.80
2010-10-19	07:15	292	1.80	13.50	32.26	2.35	1.98	0.05	1.96	2.01	1.79		0.90	3.80
2010-10-20		293
2010-10-21	07:25	294	1.20	12.90	29.61	3.19	0.71	0.08	2.83	2.91	1.64		0.80	4.55
2010-10-22	07:20	295	1.10	12.90	32.02	3.66	0.47	0.11	3.78	3.90	2.48		1.70	6.37
2010-10-23		296
2010-10-24		297
2010-10-25	07:45	298	1.60	12.20	32.12	4.52	0.55	0.24	5.32	5.56	1.14			6.70
2010-10-26	07:50	299	1.00	12.30	31.72	7.18	0.71	0.34	7.19	7.54	2.34		0.70	9.88
2010-10-27	07:31	300	1.00	11.90	32.17	7.05	0.73	0.38	6.97	7.35	2.76		0.70	10.10
2010-10-28	07:59	301	1.10	12.00	32.33	6.76	0.73	0.42	4.81	5.23	3.35		0.90	8.58
2010-10-29	07:34	302	2.00	12.00	31.99	7.22	0.48	0.51	6.32	6.84	3.30		0.80	10.14
2010-10-30		303
2010-10-31		304
2010-11-01	07:15	305	4.70	12.00	32.18	5.42	0.51	0.30	3.81	4.10	1.89		0.40	5.99
2010-11-02	08:10	306	3.10	11.90	32.36	5.22	3.26	0.18	2.52	2.70	1.82		0.60	4.52
2010-11-03		307												0.00
2010-11-04	08:35	308	1.50	12.20	32.27	5.26	0.46	0.24	3.07	3.31	1.60		0.50	4.91
2010-11-05	08:50	309	2.10	12.20	32.37	5.24	0.13	0.22	2.26	2.48	0.96			3.44
2010-11-06		310												0.00
2010-11-07		311												0.00
2010-11-08	08:20	312	3.00	11.30	32.04	6.09	0.57	0.30	4.63	4.93	2.79			7.72
2010-11-09	08:25	313	3.00	11.00	32.64	5.24	0.53	0.20	3.59	3.80	3.53			7.32
2010-11-10	08:33	314	2.90	10.60	31.90	5.19	0.36	0.26	3.88	4.14	1.68		0.30	5.82
2010-11-11	08:15	315	2.10	10.90	32.21	5.05	0.36	0.22	3.85	4.07	1.49		0.70	5.56
2010-11-12		316												0.00
2010-11-13		317												0.00
2010-11-14		318												0.00
2010-11-15	08:45	319	0.80	10.80	31.41	8.14	0.57	0.44	8.52	8.96	3.07		0.30	12.02
2010-11-16	09:30	320	1.70	10.20	31.94	8.75	0.54	0.48	8.41	8.89	2.40		0.30	11.28
2010-11-17	08:30	321	1.40	10.20	31.94	7.52	0.64	0.34	4.99	5.33	1.81		0.50	7.15
2010-11-18	08:55	322	1.70	10.30	32.16	6.20	0.58	0.28	4.19	4.47	1.43		0.40	5.90
2010-11-19	10:00	323	3.00	10.00	32.40	4.28	0.34	0.16	3.73	3.89	2.03		0.40	5.91
2010-11-20		324												0.00
2010-11-21		325												0.00
2010-11-22	13:35	326	3.00	9.90	32.37	3.92	0.68	0.14	1.86	1.99	2.33		0.40	4.32
2010-11-23	09:00	327	2.00	9.60	32.40	3.39	0.31	0.13	1.79	1.92	1.56		0.80	3.48
2010-11-24	09:30	328	1.70	9.20	32.13	5.39	0.47	0.22	3.56	3.78	3.48		0.30	7.26
2010-11-25	09:30	329	2.80	8.90	31.71	6.03	0.43	0.26	4.77	5.03	2.05		0.40	7.08
2010-11-26	09:30	330	2.70	8.80	31.56	5.55	0.42	0.38	6.75	7.13	1.23		0.60	8.35
2010-11-27		331												0.00
2010-11-28		332												0.00
2010-11-29		333												0.00
2010-11-30		334												0.00
2010-12-01		335												0.00
2010-12-02	09:12	336	1.20	6.00	29.83	15.44	0.67	0.64	21.37	22.01	3.08		0.80	25.09
2010-12-03	09:32	337	2.40	5.80	30.20	18.00	1.22	0.65	21.23	21.88	3.32		0.50	25.20
2010-12-04		338												0.00
2010-12-05		339												0.00
2010-12-06	09:35	340	1.80	5.80	31.75	9.53	0.43	0.41	8.98	9.39	2.17		0.40	11.56
2010-12-07	07:14	341	2.20	6.60	31.68	8.95	1.75	0.50	8.87	9.37	2.01		0.40	11.38
2010-12-08	07:07	342	2.10	6.50	32.04	8.49	1.07	0.44	8.10	8.54	2.08		0.70	10.62
2010-12-09	09:20	343	1.40	6.30										0.00
2010-12-10	07:53	344	2.00	6.50	32.10	8.52	0.70	0.38	9.04	9.41	2.61		0.40	12.02
2010-12-11		345												0.00
2010-12-12		346												0.00
2010-12-13	08:42	347	2.00	5.50	31.25	12.85	0.94	0.54	14.72	15.26	2.18		0.30	17.44
2010-12-14	09:04	348	1.30	5.30	31.44	11.15	0.75	0.46	13.74	14.19	2.59		0.40	16.79
2010-12-15	09:30	349	1.30	4.20	29.75	20.12	1.03	0.63	27.58	28.21	4.31		0.50	32.52
2010-12-16	07:30	350	1.20	4.00	29.36	20.93	1.01	0.72	30.26	30.98	3.43		0.60	34.41
2010-12-17	08:55	351	1.20	4.40		16.72	0.92	0.57	20.72	21.29	4.46		0.90	25.75
2010-12-18		352												0.00
2010-12-19		353												0.00
2010-12-20	09:00	354	2.40	3.40	30.07	17.28	0.99	0.65	23.62	24.27	4.47		0.10	28.74
2010-12-21	09:25	355	2.60	4.00	30.86	11.11	0.63	0.52	18.85	19.37	2.39		0.20	21.76
2010-12-22	08:15	356	2.70	4.20	31.64	11.03	0.55	0.44	12.98	13.43	2.45		0.00	15.87
2010-12-23		357												0.00
2010-12-24		358												0.00
2010-12-25		359												0.00
2010-12-26		360												0.00
2010-12-27		361												0.00
2010-12-28	08:30	362	1.90	2.90	30.14	18.46	0.93	0.81	26.10	26.91	3.64		1.90	30.54
2010-12-29	08:15	363	2.00	2.10	30.27	17.50	0.93	0.79	26.73	27.52	4.04		0.30	31.55
2010-12-30	08:30	364	3.00	3.60	31.46	10.25	0.59	0.64	13.92	14.55	3.44		0.50	17.99
2010-12-31		365												0.00
2011-01-01		1												0.00
2011-01-02		2												0.00
2011-01-03	09:10	3	2.10	3.20	31.19	7.45	0.88	0.38	8.82	9.19	5.34		0.40	14.53
2011-01-04	09:20	4	1.90	3.20	31.31	10.44	3.06	0.50	11.44	11.94	4.50		0.80	16.44
2011-01-05	08:25	5	2.00	3.00	31.27	10.63	1.14	0.58	12.85	13.43	3.41		0.20	16.84
2011-01-06	08:35	6	2.00	3.10	31.18	7.59	1.81	0.46	7.95	8.42	5.92		0.60	14.33
2011-01-07	09:10	7	2.30	3.60	31.71	7.97	1.16	0.51	5.95	6.46	4.00		0.20	10.46
2011-01-08		8												0.00
2011-01-09		9												0.00
2011-01-10	08:55	10	2.10	4.20	32.07	8.46	0.61	0.82	10.85	11.67	3.35		0.20	15.03
2011-01-11	08:33	11	2.80	3.90	32.19	5.38	0.59	0.37	3.20	3.58	3.53		0.20	7.10
2011-01-12	08:25	12	3.00	3.80	32.32	6.14	0.51	0.56	5.88	6.44	2.66		0.20	9.10
2011-01-13	08:34	13	3.10	3.90	32.22	6.15	0.53	0.52	6.44	6.96	3.24		0.40	10.20
2011-01-14	08:05	14	3.30	4.00	32.10	9.14	0.92	0.81	8.81	9.62	1.99		0.20	11.62
2011-01-15		15												0.00
2011-01-16		16												0.00
2011-01-17	09:15	17	4.30	4.10	32.21	8.90	0.88	0.72	10.00	10.73	3.32		0.10	14.04
2011-01-18	09:00	18	4.00	3.90	32.13	9.24	0.70	0.71	10.49	11.21	2.54		0.10	13.75
2011-01-19	09:10	19	4.80	3.80	32.11	9.05	0.53	0.74	10.45	11.19	3.13		0.10	14.32
2011-01-20	07:13	20	3.20	3.20	31.80	8.36	0.51	0.64	13.06	13.70	3.69		0.10	17.38
2011-01-21	08:52	21	3.60	3.30	31.59	8.76	0.48	0.61	16.04	16.66	3.56		0.10	20.21
2011-01-22		22												0.00
2011-01-23		23												0.00
2011-01-24	09:08	24	3.20	3.20	30.99	14.06	0.68	0.67	15.64	16.31	6.61		1.40	22.92
2011-01-25	09:02	25	3.00	3.30	31.82	7.90	0.48	0.65	12.61	13.26	3.49		1.10	16.75
2011-01-26	08:42	26	2.60	3.00	31.29	10.36	0.46	0.68	18.81	19.49	3.70		1.10	23.19
2011-01-27	09:42	27	2.00	2.50	30.09	19.06	0.64	0.75	29.88	30.63	14.24		0.30	44.87
2011-01-28	09:02	28	2.40	2.20	29.04	24.26	0.70	0.78	41.49	42.27	5.77			48.04
2011-01-29		29												0.00
2011-01-30		30												0.00
2011-01-31	09:08	31	2.60	2.60	28.44	24.72	0.79	0.99	47.50	48.49	3.95		0.20	52.44
2011-02-01	09:02	32	2.70		30.93	14.75	0.61	0.80	23.04	23.84	1.39		0.30	25.23
2011-02-02	09:20	33	3.30	3.10	31.53	10.54	0.39	0.81	16.28	17.09	0.97		0.80	18.06
2011-02-03	09:04	34	3.40	3.40	31.78	9.68	0.54	0.78	12.79	13.57	1.95		0.80	15.51
2011-02-04		35												0.00
2011-02-05		36												0.00
2011-02-06		37												0.00
2011-02-07	09:22	38	1.60	3.70	31.57	9.28	0.47	0.77	15.75	16.52	2.84		0.30	19.36
2011-02-08		39												0.00
2011-02-09	13:00	40	2.40	3.40	31.42	10.37	0.57	0.73	16.57	17.31	4.28		0.30	21.59
2011-02-10	09:18	41	2.00	3.60	30.54	12.03	0.55	0.80	19.91	20.71	3.38		0.30	24.09
2011-02-11	08:02	42	1.70	3.20	31.49	8.60	0.59	0.77	15.74	16.52	2.92		0.20	19.44
2011-02-12		43												0.00
2011-02-13		44												0.00
2011-02-14		45												0.00
2011-02-15	09:50	46	5.00	3.50	31.79	6.65	0.51	0.82	13.82	14.64	2.40		0.40	17.04
2011-02-16	08:43	47	4.00	3.00	32.02	6.42	0.36	0.78	11.96	12.74	1.53		0.10	14.27
2011-02-17	08:48	48	4.10	3.00	31.61	9.83	0.96	0.89	17.64	18.53	2.08		0.40	20.61
2011-02-18	05:10	49	3.60	3.20	31.49	10.57	0.94	0.93	16.38	17.31	2.75		0.20	20.05
2011-02-19		50												0.00
2011-02-20		51												0.00
2011-02-21	13:13	52	4.00	2.40	31.42	12.86	0.68	1.09	19.79	20.88	1.91		1.60	22.79
2011-02-22	09:27	53	4.10	2.00	31.88	8.08	0.47	1.11	18.95	20.06	1.59		1.60	21.65
2011-02-23	08:26	54	3.20	2.50	32.18	6.77	0.48	1.10	19.29	20.39	1.37		0.90	21.76
2011-02-24	08:57	55	2.60	2.70	32.33	7.36	0.36	1.10	17.17	18.27	1.43		0.20	19.70
2011-02-25	08:26	56	3.20	2.70	32.41	6.35	0.38	1.14	17.45	18.59	1.36		0.30	19.95
2011-02-26		57												0.00
2011-02-27		58												0.00
2011-02-28	07:17	59	3.30	2.90	32.52	8.21	0.40	1.17	19.34	20.51	1.59		0.00	22.10
2011-03-01	08:35	60	4.70	2.90	32.60	7.67	0.40	1.17	17.53	18.70	0.84		0.90	19.54
2011-03-02	09:00	61	4.00	2.90	32.44	8.47	0.44	1.14	18.88	20.02	1.41		1.50	21.43
2011-03-03	08:55	62	4.00	3.20	32.26	8.40	0.39	1.20	19.31	20.51	2.63		0.10	23.15
2011-03-04	09:12	63	3.90	2.90	32.15	10.20	0.56	1.11	20.72	21.83	2.88		0.60	24.71
2011-03-05		64												0.00
2011-03-06		65												0.00
2011-03-07	09:15	66	1.10	3.00	31.23	15.67	0.51	1.05	28.16	29.21	2.29		0.20	31.50
2011-03-08		67												0.00
2011-03-09	08:40	68	4.00	3.50	32.61	8.77	0.61	0.86	21.21	22.07	1.26		0.20	23.33
2011-03-10	08:30	69	2.50	3.80	32.86	8.50	0.57	0.85	21.03	21.88	1.36		0.40	23.24
2011-03-11		70												0.00
2011-03-12		71												0.00
2011-03-13		72												0.00
2011-03-14	08:55	73	3.60	3.90	32.46	10.89	0.74	1.02	20.11	21.13	0.98		0.20	22.12
2011-03-15	08:40	74	4.00	3.90	31.52	12.80	0.72	1.09	27.39	28.49	2.13		0.40	30.62
2011-03-16	07:40	75	4.00	3.50	32.24	9.22	0.68	0.91	19.38	20.28	1.91		0.30	22.20
2011-03-17	08:40	76	3.70	3.80	32.72	8.91	0.57	0.78	21.17	21.95	1.01		0.20	22.96
2011-03-18	08:45	77	4.10	4.00	32.86	8.30	0.96	0.77	20.05	20.82	1.40		0.40	22.22
2011-03-19		78												0.00
2011-03-20		79												0.00
2011-03-21	08:51	80	4.10	4.10	32.65	9.92	1.73	0.87	23.03	23.90	1.30		0.20	25.19
2011-03-22	08:52	81	4.80	4.20	32.79	10.52	1.22	0.79	20.27	21.06	0.93		0.50	21.99
2011-03-23	08:37	82	4.80	4.30	32.75	8.44	0.92	0.78	19.29	20.06	1.39		0.20	21.45
2011-03-24	08:45	83	4.50	4.40	32.60	9.51	0.99	0.71	21.79	22.50	1.40		0.50	23.90
2011-03-25	08:43	84	3.90	4.40	32.83	8.83	1.69	0.70	20.05	20.75	0.64		0.10	21.39
2011-03-26		85												0.00
2011-03-27		86												0.00
2011-03-28	07:40	87	4.80	4.50	32.33	11.69	1.64	0.80	22.36	23.16	5.57		0.40	28.73
2011-03-29	07:45	88	4.30	4.70	32.09	11.91	1.77	0.78	27.88	28.66	1.28		0.50	29.94
2011-03-30	07:40	89	5.00	5.00	32.14	9.94	0.92	0.79	27.17	27.96	1.60		0.50	29.56
2011-03-31	07:45	90	5.50	5.20	31.83	11.92	1.15	0.83	18.57	19.40	1.61		0.40	21.01
2011-04-01	07:50	91	5.10	5.30	32.52	10.98	0.57	0.77	22.29	23.06	1.06		0.30	24.12
2011-04-02		92												0.00
2011-04-03		93												0.00
2011-04-04	08:00	94	5.80	5.20	32.44	10.55	0.52	0.75	22.49	23.25	0.71		0.40	23.96
2011-04-05	07:45	95	5.20	5.30	32.67	9.04	0.59	0.78	20.90	21.67	0.76		0.80	22.43
2011-04-06	07:45	96	4.70	5.40	32.69	10.12	0.80	0.68	20.54	21.22	1.59		0.60	22.80
2011-04-07	07:40	97	5.20	5.60	32.72	9.56	0.87	0.66	19.44	20.09	0.55		1.00	20.64
2011-04-08		98												0.00
2011-04-09		99												0.00
2011-04-10		100												0.00
2011-04-11	07:50	101	2.80	7.50	29.14	23.93	0.83	1.77	49.67	51.44	1.72		2.40	53.15
2011-04-12	07:45	102	3.80	6.30	31.53	12.46	0.55	1.00	26.47	27.47	0.42		1.10	27.89
2011-04-13	08:13	103	2.20	6.40	31.50	3.77	0.27	0.36	9.78	10.13	2.00		1.80	12.13
2011-04-14	07:34	104	3.20	6.80	30.72	7.59	0.57	0.63	16.86	17.49	2.00		4.50	19.49
2011-04-15	07:29	105	4.30	7.50	30.37	5.40	0.34	0.62	15.53	16.15	4.16		2.80	20.31
2011-04-16		106												0.00
2011-04-17		107												0.00
2011-04-18	08:49	108	3.60	8.40	28.96	4.69	0.33	0.86	17.56	18.43	1.26		7.00	19.69
2011-04-19	07:22	109	3.50	8.80	28.80	6.27	0.37	1.18	24.81	26.00	0.45		9.30	26.45
2011-04-20	07:36	110	2.90	8.80	29.02	4.65	0.27	1.02	25.63	26.65	1.49		6.50	28.13
2011-04-21	07:30	111	3.10	8.60	29.31	4.91	0.34	1.13	25.16	26.29	0.35		4.70	26.64
2011-04-22		112												0.00
2011-04-23		113												0.00
2011-04-24		114												0.00
2011-04-25		115												0.00
2011-04-26	07:25	116	3.10	9.40	30.32	0.63	0.12	0.59	15.55	16.14	0.49		15.40	16.63
2011-04-27	07:35	117	3.70	10.30	28.72	0.04		0.61	13.53	14.14	0.82		8.40	14.96
2011-04-28	07:40	118	3.20	9.60	29.75	0.07		0.94	21.12	22.06	1.81		6.00	23.87
2011-04-29	06:45	119	3.10	9.70	30.61			0.51	13.80	14.31	6.32		2.80	20.63
2011-04-30		120												0.00
2011-05-01		121												0.00
2011-05-02	07:30	122	3.80	8.00	31.90	0.34	0.03	0.61	18.90	19.51	0.03		4.70	19.54
2011-05-03	07:18	123	4.40	8.20	31.77	0.14	0.08	0.61	17.43	18.04	0.23		5.10	18.27
2011-05-04	07:37	124	5.20	8.00	32.19	0.05		0.45	14.81	15.25	0.13		2.90	15.38
2011-05-05	07:16	125	6.50	9.10	30.98	0.01		0.70	17.44	18.14	0.80		1.00	18.93
2011-05-06	07:38	126	6.60	9.50	31.14	0.27	0.17	0.62	17.01	17.63	0.33		1.60	17.96
2011-05-07		127												0.00
2011-05-08		128												0.00
2011-05-09	07:48	129	7.00	9.30	32.06	0.29		0.66	13.25	13.92	0.81		1.90	14.72
2011-05-10	07:30	130	8.00	8.90	32.52	0.37		0.44	10.51	10.96	0.40		1.70	11.36
2011-05-11	07:24	131	7.20	9.60	31.85	0.34		0.57	13.95	14.52	0.98		1.80	15.50
2011-05-12	07:15	132	7.00	9.40	32.51	0.36		0.31	9.40	9.71	0.11		3.50	9.82
2011-05-13	07:37	133	6.10	9.10	32.90	0.98		0.32	7.83	8.16	0.63		5.70	8.79
2011-05-14		134												0.00
2011-05-15		135												0.00
2011-05-16	07:44	136	4.30	9.70	32.62	0.45		0.36	7.81	8.17	0.09		5.40	8.25
2011-05-17	07:48	137	4.00	10.00	32.33	0.56	0.23	0.41	8.58	8.99	1.47		5.30	10.46
2011-05-18	07:36	138	5.00	10.00	32.42	0.58	0.07	0.41	8.22	8.63	0.71		5.30	9.34
2011-05-19	07:28	139	5.70	10.00	32.37	0.64	0.01	0.36	4.90	5.25	1.38		1.20	6.63
2011-05-20	06:10	140	6.80	10.00	32.60	0.81		0.42	8.24	8.66	0.07		0.30	8.72
2011-05-21		141												0.00
2011-05-22		142												0.00
2011-05-23	08:05	143	6.50	10.70	32.78	1.06		0.37	7.71	8.08	0.87		1.30	8.95
2011-05-24	07:40	144	4.90	10.60	32.71	1.96	0.06	0.38	7.57	7.96	1.27		0.10	9.23
2011-05-25	07:50	145	3.80	11.20	32.46	1.41	0.26	0.40	8.19	8.59	2.31		0.60	10.89
2011-05-26	07:45	146	3.70	12.40	31.62	1.73	0.17	0.31	7.84	8.15	0.78		0.70	8.93
2011-05-27		147			31.90	1.76	0.03	0.54	8.92	9.46	1.90		2.60	11.36
2011-05-28		148												0.00
2011-05-29		149												0.00
2011-05-30	07:40	150	5.10	12.00	32.34	1.95	0.10	0.44	9.33	9.77	1.17		1.70	10.94
2011-05-31	07:40	151	3.90	12.10	32.34	1.98	0.12	0.36	9.03	9.39	1.63		1.00	11.02
2011-06-01	07:40	152	4.70	12.30	32.28	2.31	0.12	0.35	7.49	7.84	1.73		1.90	9.57
2011-06-02		153												0.00
2011-06-03	07:47	154	5.90	13.20	31.83	3.07		0.38	7.83	8.21	2.54		0.70	10.75
2011-06-04		155												0.00
2011-06-05		156												0.00
2011-06-06	07:38	157	4.80	14.20	31.72	3.14	0.23	0.32	7.89	8.21	3.29		1.20	11.50
2011-06-07	07:40	158	5.70	13.20	32.07	2.92	0.20	0.30	8.16	8.47	2.71		0.20	11.18
2011-06-08	07:45	159	5.90	13.30	32.18	2.95	0.18	0.32	7.73	8.05	2.47		1.80	10.51
2011-06-09	07:30	160	7.50	13.20	32.16	3.25	0.39	0.27	5.56	5.83	3.02		1.80	8.85
2011-06-10	07:35	161	7.20	13.30	32.33	3.23	0.07	0.34	7.98	8.32	1.58		0.80	9.89
2011-06-11		162												0.00
2011-06-12		163												0.00
2011-06-13		164												0.00
2011-06-14	07:42	165	7.90	14.30	32.62	3.26	0.17	0.27	7.41	7.68	1.82		0.60	9.50
2011-06-15	07:20	166	6.90	14.00	32.46	3.75	0.29	0.33	7.56	7.89	2.75		0.40	10.63
2011-06-16	07:50	167	7.20	14.30	32.46	3.82	0.12	0.35	7.67	8.02	2.61		1.10	10.62
2011-06-17	07:28	168	6.80	13.60	32.56	4.27	0.16	0.34	5.10	5.44	2.20		1.80	7.64
2011-06-18		169												0.00
2011-06-19		170												0.00
2011-06-20	07:24	171	5.00	13.50	32.68	4.86	0.16	0.28	4.79	5.07	2.30		3.10	7.37
2011-06-21	07:37	172	4.60	13.90	32.57	4.69	1.09	0.26	5.50	5.77	1.40		2.70	7.17
2011-06-22	07:49	173	4.50	14.20	32.44	5.82	0.16	0.49	7.42	7.92	0.48		2.60	8.39
2011-06-23	07:30	174	3.60	14.20	32.54	5.82	0.66	0.26	6.57	6.82	1.60		2.30	8.43
2011-06-24	07:08	175	4.10	13.90		6.52	0.45	0.28	7.10	7.38	2.38		2.00	9.75
2011-06-25		176												0.00
2011-06-26		177												0.00
2011-06-27	07:52	178	5.10	15.50	32.25	6.25	0.72	0.35	7.98	8.33	2.02		1.50	10.35
2011-06-28	07:35	179	5.30	15.80	32.27	5.35	0.18	0.24	5.30	5.55	1.31		3.40	6.85
2011-06-29	07:25	180	5.30	15.90	32.43	5.52	0.80	0.31	3.56	3.87	2.14		3.30	6.01
2011-06-30	07:30	181	3.80	15.00	32.72	5.88	0.42	0.27	5.48	5.75	1.36		1.50	7.11
2011-07-01	06:55	182	4.50	15.00	32.42	5.57	0.35	0.52	7.28	7.81	1.15			8.96
2011-07-02		183												0.00
2011-07-03		184												0.00
2011-07-04	07:30	185	4.90	15.30	32.08	5.15		0.37	6.56	6.93	1.43			8.36
2011-07-05	07:25	186	5.50	15.40	32.03	4.20	0.57	0.36	5.71	6.07	1.74			7.82
2011-07-06	07:25	187	5.50	15.60	32.11	3.90	0.26	0.35	4.61	4.96	1.32		5.50	6.28
2011-07-07	07:30	188	6.30	15.60	32.00	3.16	0.44	0.38	3.48	3.86	6.32		1.80	10.18
2011-07-08	07:20	189	6.00	15.60	32.06	3.66	0.87	0.45	5.15	5.60	4.24		7.40	9.84
2011-07-09		190												0.00
2011-07-10		191												0.00
2011-07-11	07:00	192	7.00	16.40	31.83	2.41	0.26	0.38	5.79	6.16	1.60		1.60	7.77
2011-07-12	07:20	193	7.00	17.00	31.09	2.62	0.53	0.37	5.10	5.46	4.88		2.30	10.34
2011-07-13	06:41	194	4.80	16.20	31.47	2.74	0.27	0.38	5.12	5.50	2.15		1.20	7.65
2011-07-14	07:36	195	4.00	16.20	31.04	3.11	0.47	0.43	5.24	5.67	3.65		1.60	9.32
2011-07-15	07:42	196	4.10	15.80	31.50	3.38	0.44	0.43	5.46	5.89	4.64		0.90	10.53
2011-07-16		197												0.00
2011-07-17		198												0.00
2011-07-18	06:20	199	4.30	15.50	32.06	3.16	0.30	0.43	4.27	4.70	2.80		1.10	7.50
2011-07-19	07:20	200	6.70	15.60	32.34	2.86	0.25	0.36	3.67	4.02	4.17		0.20	8.20
2011-07-20	06:37	201	7.40	15.70	32.65	2.72	0.12	0.26	3.28	3.54	4.28		0.40	7.82
2011-07-21	07:20	202	8.00	15.70	32.39	2.86	0.26	0.28	3.62	3.90	3.44		0.80	7.34
2011-07-22	07:00	203	5.20	15.70		3.26	0.29	0.32	3.45	3.77	4.40		1.90	8.17
2011-07-23		204												0.00
2011-07-24		205												0.00
2011-07-25	07:20	206	3.00	16.50	31.82	5.37	0.62	0.50	4.80	5.30	3.95		0.50	9.24
2011-07-26	07:30	207	3.60	16.10	31.72	6.36	0.60	0.49	4.66	5.16	6.80		1.00	11.96
2011-07-27	07:10	208	5.20	16.40	31.80	6.18	0.36	0.46	4.74	5.20	3.35		0.50	8.56
2011-07-28	07:30	209	5.00	16.50	31.93	6.30	0.83	0.44	6.25	6.68	8.39		1.10	15.07
2011-07-29	07:30	210	4.50	16.60	31.90	5.80	0.52	0.48	5.07	5.55	8.48		1.10	14.03
2011-07-30		211												0.00
2011-07-31		212												0.00
2011-08-01	07:40	213	6.00	16.60	32.08	6.17	0.42	0.46	3.85	4.30	6.61		1.00	10.91
2011-08-02	07:25	214	5.30	16.80	32.15	5.55	0.48	0.39	4.23	4.62	1.36		2.80	5.98
2011-08-03	07:25	215	5.30	17.00	31.98	3.49	0.25	0.31	2.21	2.52	6.94		4.50	9.46
2011-08-04	06:10	216	5.50	17.20	31.84	3.33	0.43	0.32	2.19	2.51	8.56		2.70	11.07
2011-08-05	07:35	217	5.50	17.20	32.13	2.83	0.20	0.24	1.28	1.52	6.39		3.10	7.91
2011-08-06		218												0.00
2011-08-07		219												0.00
2011-08-08	07:28	220	4.80	16.90	32.14	4.00	0.23	0.29	2.11	2.41	6.89		1.50	9.29
2011-08-09		221												0.00
2011-08-10	06:53	222	1.00	16.90	32.29	4.67	0.38	0.27	2.18	2.45	7.67		1.50	10.12
2011-08-11	07:35	223	2.10	16.80	32.12	4.29	0.38	0.28	1.52	1.80	6.73		1.50	8.53
2011-08-12	07:06	224	2.80	16.70	31.98	4.63	0.72	0.33	3.05	3.39	8.02		3.00	11.41
2011-08-13		225												0.00
2011-08-14		226												0.00
2011-08-15	07:28	227	2.20	17.20	32.01	4.52	0.63	0.22	2.42	2.64	11.19		0.70	13.82
2011-08-16	07:40	228	2.90	16.90	32.30	3.16	0.57	0.10	1.80	1.90	11.41		0.70	13.31
2011-08-17	07:30	229	2.80	17.00	32.09	3.85	0.64	0.17	1.84	2.01	9.69		0.90	11.71
2011-08-18	07:27	230	2.80	17.10	32.37	4.33	0.41	0.20	1.58	1.77	7.68		0.80	9.45
2011-08-19	07:45	231	2.10	16.90	31.96	4.15	0.56	0.24	2.09	2.33	11.54		2.20	13.86
2011-08-20		232												0.00
2011-08-21		233												0.00
2011-08-22	07:15	234	2.80	17.40		7.49	0.90	0.41	3.61	4.02	8.61		2.20	12.63
2011-08-23	07:46	235	2.70	17.50	31.85	8.82	0.92	0.47	5.49	5.96	8.48		3.10	14.44
2011-08-24	07:20	236	2.90	17.60	31.84	8.95	0.88	0.50	4.49	4.99	8.91		2.00	13.90
2011-08-25	07:13	237	4.00	17.50	32.26	7.24	0.99	0.39	3.75	4.14	8.82		1.90	12.96
2011-08-26	06:18	238	4.00	18.00	32.16	1.58		0.20	0.52	0.72	5.63		15.20	6.35
2011-08-27		239												0.00
2011-08-28		240												0.00
2011-08-29	07:31	241	1.50	17.00	32.42	4.27	0.32	0.33	2.18	2.51	5.94		3.40	8.45
2011-08-30	07:20	242	1.60	16.40	32.63	5.14	0.51	0.27	2.09	2.36	6.33		3.90	8.69
2011-08-31	07:36	243	2.10	16.90	32.39	4.42	0.48	0.26	2.20	2.47	2.66		1.10	5.12
2011-09-01	07:30	244	2.50	16.80	32.40	5.20	0.51	0.27	2.80	3.07	3.38		1.20	6.45
2011-09-02	07:25	245	2.10	17.00	32.18	7.64	0.79	0.49	4.22	4.72	2.05		1.20	6.77
2011-09-03		246												0.00
2011-09-04		247												0.00
2011-09-05	07:15	248	3.10	17.40	32.56	8.43	0.65	0.46	2.94	3.40	6.88		1.80	10.28
2011-09-06	07:07	249	2.40	16.90	32.46	8.56	0.71	0.45	3.99	4.44	6.21		1.10	10.65
2011-09-07		250												0.00
2011-09-08	07:25	251	1.30	16.50	32.67	7.81	0.57	0.29	2.87	3.16	1.55		0.90	4.71
2011-09-09	07:15	252	2.10	16.70	32.48	8.92	0.68	0.47	4.15	4.61	1.81		0.90	6.42
2011-09-10		253												0.00
2011-09-11		254												0.00
2011-09-12	07:25	255	2.10	17.10	32.32	9.46	0.85	0.65	5.10	5.75	1.75		1.20	7.50
2011-09-13	07:10	256	1.00	16.90	32.70	8.28	0.77	0.37	3.36	3.73	3.69		1.40	7.42
2011-09-14	07:20	257	0.90	16.70	32.63	8.83	1.06	0.43	3.56	3.99	2.81		2.00	6.79
2011-09-15	06:45	258	0.90	16.40	32.18	11.83	1.22	0.64	5.73	6.36	2.56		3.50	8.92
2011-09-16	07:30	259	1.20	16.30	32.10	12.32	0.77	0.72	6.33	7.05	3.33		0.60	10.38
2011-09-17		260												0.00
2011-09-18		261												0.00
2011-09-19	07:50	262	3.80	16.00	32.44	9.77	0.56	0.49	4.67	5.16	2.91		1.10	8.07
2011-09-20	07:46	263	2.10	16.00	32.58	9.60	0.59	0.43	4.44	4.87	2.47		1.20	7.33
2011-09-21	07:50	264	3.30	16.40	32.86	7.82	0.44	0.34	3.43	3.78	3.06		0.80	6.83
2011-09-22	07:46	265	3.00	15.60	32.75	8.56	0.48	0.36	3.22	3.59	2.98		0.50	6.56
2011-09-23		266												0.00
2011-09-24		267												0.00
2011-09-25		268												0.00
2011-09-26	06:34	269	4.70	16.30	32.74	9.37	0.74	0.41	3.24	3.66	1.99		0.90	5.65
2011-09-27	07:20	270	4.00	16.20	32.52	8.24	0.95	0.33	3.64	3.98	4.01		0.60	7.99
2011-09-28	07:09	271	4.00	16.30	32.47	7.69	0.85	0.33	3.13	3.46	3.24		0.60	6.70
2011-09-29	07:21	272	4.80	16.40	32.79	7.09	0.72	0.30	2.87	3.17	3.70		0.80	6.87
2011-09-30		273												0.00
2011-10-01		274												0.00
2011-10-02		275												0.00
2011-10-03		276												0.00
2011-10-04	07:49	277	3.00	16.40	32.90	6.19	0.63	0.36	2.49	2.86	2.99		1.10	5.84
2011-10-05	06:57	278	2.50	16.10	32.95	5.76	0.53	0.28	2.73	3.01	2.70		2.30	5.71
2011-10-06	07:22	279	1.80	16.10	32.85	5.68	0.73	0.22	2.19	2.41	3.15		1.00	5.56
2011-10-07	07:40	280	1.30	15.60	32.69	6.62	0.61	0.35	2.56	2.92	3.63		1.00	6.54
2011-10-08		281												0.00
2011-10-09		282												0.00
2011-10-10	08:03	283	2.00	15.10	32.08	8.93	0.77	0.47	5.96	6.43	1.91		1.40	8.35
2011-10-11	07:46	284	1.70	15.00	32.18	8.31	1.10	0.39	5.26	5.64	3.51		0.90	9.15
2011-10-12	07:45	285	1.60	14.60	32.29	7.93	0.66	0.41	5.89	6.30	2.13		0.60	8.43
2011-10-13	07:18	286	1.80	14.50	31.78	10.13	1.01	0.47	7.67	8.14	3.12		0.90	11.25
2011-10-14	07:25	287	2.00	14.30	31.99	10.20	0.79	0.50	5.77	6.27	3.23		0.60	9.50
2011-10-15		288												0.00
2011-10-16		289												0.00
2011-10-17	07:50	290	2.60	14.40	32.65	6.64	0.59	0.39	4.07	4.46	2.24		0.70	6.70
2011-10-18	07:00	291	2.00	14.40	32.60	6.19	0.61	0.31	3.51	3.82	2.10		0.70	5.92
2011-10-19	07:20	292	0.90	14.10	32.76	5.22	0.59	0.31	3.02	3.33	2.27		1.00	5.59
2011-10-20	07:25	293	1.00	13.20	31.54	8.89	0.89	0.54	7.64	8.18	2.47		1.40	10.65
2011-10-21	07:20	294	0.80	12.30	32.19	12.16	1.20	0.73	15.85	16.58	0.43		1.20	17.01
2011-10-22		295												0.00
2011-10-23		296												0.00
2011-10-24	07:05	297	2.80	12.90	32.50	6.95	0.71	0.39	3.59	3.99	1.38		0.60	5.36
2011-10-25		298												0.00
2011-10-26	07:20	299	3.40	12.20	33.13	3.79	0.32	0.21	2.52	2.73	1.73		0.60	4.46
2011-10-27	07:50	300	3.90	13.10	33.22	3.38	0.24	0.14	1.40	1.55	1.55		0.60	3.09
2011-10-28	07:40	301	3.90	13.20	33.34	3.58	0.36	0.18	1.17	1.35	5.27		0.80	6.63
2011-10-29		302												0.00
2011-10-30		303												0.00
2011-10-31	08:50	304	3.80	13.30	33.45	3.73	0.33	0.23	1.82	2.05	6.61		0.40	8.66
2011-11-01	08:30	305	4.30	13.20	33.51	3.66	0.40	0.22	1.42	1.64	3.63		0.60	5.27
2011-11-02	09:15	306	5.00	13.00	33.46	3.38	0.55	0.22	1.34	1.56	3.81		0.30	5.36
2011-11-03	09:13	307	5.10	13.10	33.53	3.35	0.61	0.22	1.49	1.71	5.09		0.50	6.80
2011-11-04	07:18	308	5.00	12.90	33.53	4.19	0.42	0.31	2.37	2.68	2.02		0.30	4.70
2011-11-05		309												0.00
2011-11-06		310												0.00
2011-11-07	08:42	311	4.50	12.40	33.51	4.29	0.74	0.37	2.48	2.85	2.88		1.00	5.73
2011-11-08	08:23	312	5.00	12.20	33.32	4.48	0.94	0.32	2.81	3.13	2.79		0.30	5.92
2011-11-09	07:08	313	5.00	12.20	33.48	4.34	0.34	0.29	2.51	2.81	2.47		0.70	5.28
2011-11-10	08:04	314	6.00	11.90	33.36	4.08	0.48	0.30	2.09	2.39	4.23		0.40	6.62
2011-11-11	07:55	315	4.60	10.80	33.56	4.12	0.55	0.47	3.30	3.77	1.64		1.10	5.41
2011-11-12		316												0.00
2011-11-13		317												0.00
2011-11-14	08:30	318	5.80	11.20	33.68	3.82	0.44	0.34	1.86	2.21	2.58		0.30	4.79
2011-11-15	08:36	319	6.40	11.00	33.72	4.03	0.40	0.35	2.37	2.72	3.56		0.20	6.28
2011-11-16	08:20	320	5.70	11.00	33.94	4.44	0.37	0.39	2.14	2.53	3.00		0.30	5.53
2011-11-17	08:40	321	7.00	10.60	33.94	4.05	0.59	0.33	0.41	0.74	3.11		0.80	3.85
2011-11-18	08:24	322	6.60	10.80	34.17	3.74	0.50	0.39	1.82	2.21	3.17		0.30	5.39
2011-11-19		323												0.00
2011-11-20		324												0.00
2011-11-21	08:49	325	6.20	10.70	34.25	4.60	0.85	0.62	1.88	2.50	3.40		0.90	5.90
2011-11-22	08:40	326	7.00	10.70	34.21	4.93	0.50	0.50	2.28	2.78	3.37		0.40	6.15
2011-11-23		327												0.00
2011-11-24	08:25	328	3.00	11.00	34.35	4.83		0.51	1.90	2.41	2.25		0.80	4.65
2011-11-25	07:30	329	3.90	10.80	34.30	4.98	0.61	0.52	2.01	2.53	3.24		0.50	5.77
2011-11-26		330												0.00
2011-11-27		331												0.00
2011-11-28	08:51	332	0.60	10.50	34.22	5.69	0.53	0.65	3.01	3.65	1.85		1.00	5.50
2011-11-29	08:45	333	1.00	10.10	33.83	6.73	0.55	0.60	4.62	5.22	2.68		0.60	7.90
2011-11-30	08:41	334	0.60	9.80	33.88	6.17	0.50	0.75	4.23	4.98	2.70		0.90	7.68
2011-12-01	07:15	335	0.70	9.40	33.91	6.18	0.57	0.70	4.35	5.05	3.00		1.30	8.05
2011-12-02	09:00	336	1.00	9.70	33.91	5.62	0.52	0.77	4.03	4.79	2.71		0.90	7.51
2011-12-03		337												0.00
2011-12-04		338												0.00
2011-12-05	09:09	339	0.90	8.50	33.12	11.60	0.66	0.72	9.30	10.01	2.23		1.10	12.25
2011-12-06	08:52	340	1.00	8.20	33.26	9.49		0.68	6.18	6.86	2.40		0.50	9.26
2011-12-07	09:13	341	0.90	8.20	33.30	9.27	0.98	0.68	8.51	9.19	2.21		0.50	11.40
2011-12-08	09:46	342	0.90	8.50	33.29	11.14	0.89	0.62	8.52	9.14	1.58		0.40	10.72
2011-12-09		343												0.00
2011-12-10		344												0.00
2011-12-11		345												0.00
2011-12-12	09:52	346	1.00	7.20	32.71	10.80	0.69	0.47	10.08	10.54	2.26		1.00	12.80
2011-12-13		347												0.00
2011-12-14	08:27	348	0.50	7.20	32.88	13.83	0.76	0.68	12.52	13.20	1.44		0.60	14.64
2011-12-15	09:05	349	0.70	7.50	33.14	12.94	0.71	0.65	10.83	11.49	1.30		0.50	12.79
2011-12-16	07:45	350	1.00	7.60	33.40	11.42	0.89	0.91	8.19	9.10	2.28		0.50	11.38
2011-12-17		351												0.00
2011-12-18		352												0.00
2011-12-19	09:32	353	0.70	7.20	33.30	12.03	1.03	0.93	8.85	9.78	2.97		0.40	12.76
2011-12-20	08:58	354	0.90	6.60	32.81	11.69	0.88	1.02	9.32	10.34	4.20		0.40	14.54
2011-12-21	09:20	355	1.00	7.00	33.09	11.77	0.57	0.84	8.96	9.80	1.29		0.30	11.10
2011-12-22	09:15	356	1.00	7.00	32.91	12.01	0.71	0.94	9.53	10.47	2.76		0.30	13.23
2011-12-23	09:11	357	1.00	7.00	33.03	10.54	0.77	0.99	9.52	10.50	2.33		0.40	12.83
2011-12-24		358												0.00
2011-12-25		359												0.00
2011-12-26		360												0.00
2011-12-27		361												0.00
2011-12-28	08:48	362	1.50	7.00	33.04	12.10	0.88	1.03	10.54	11.57	2.00		0.30	13.57
2011-12-29	08:40	363	0.60	7.00	33.04	10.92	0.59	0.80	10.41	11.21	1.82		0.50	13.03
2011-12-30	08:50	364	0.60	6.90	33.03	10.54	0.76	0.98	10.28	11.26	2.60		0.30	13.86
2011-12-31		365												0.00
2012-01-01		1
2012-01-02	09:32	2	1.00	6.70	32.61	12.70	0.66	1.03	8.95	9.97	3.33		0.30	13.31
2012-01-03	08:47	3	1.20	6.60	33.10	11.37	0.72	0.95	9.82	10.77	6.60			17.36
2012-01-04	08:29	4	0.90	6.50	33.29	10.14	0.60	0.91	8.81	9.72	6.12			15.84
2012-01-05		5												0.00
2012-01-06	09:18	6	0.60	6.80	31.39	15.88	0.59	1.29	20.08	21.37	5.01		0.70	26.38
2012-01-07		7												0.00
2012-01-08		8												0.00
2012-01-09	08:54	9	1.20	6.10	31.84	16.00	0.57	0.90	18.36	19.26	5.33		0.60	24.59
2012-01-10	09:06	10	0.90	6.30	32.33	12.46	0.52	0.62	16.53	17.15	3.16		0.50	20.32
2012-01-11	09:10	11	1.20	6.20	31.98	12.71	0.29	0.74	17.80	18.54	3.74		1.00	22.28
2012-01-12	07:30	12	0.90	6.50	33.27	12.19	0.36	0.68	18.25	18.93	4.56		0.40	23.49
2012-01-13	08:40	13	0.60	6.20	32.37	10.09	0.29	0.64	16.75	17.39	2.68		0.60	20.07
2012-01-14		14												0.00
2012-01-15		15												0.00
2012-01-16	09:09	16	1.10	5.90	31.41	19.72	0.79	0.82	22.12	22.94	3.03		0.50	25.96
2012-01-17	08:57	17	1.10	5.90	31.29	16.71	0.63	0.85	24.95	25.80	3.10		0.50	28.90
2012-01-18	09:27	18	1.10	5.80	31.65	15.56	0.55	0.83	21.41	22.24	2.43		0.40	24.67
2012-01-19	09:06	19	1.00	5.90	31.63	15.11	0.61	0.86	20.64	21.49	2.49		0.30	23.98
2012-01-20	09:06	20	1.00	5.70	31.33	15.16	0.70	0.95	26.48	27.43	2.79		0.40	30.22
2012-01-21		21
2012-01-22		22
2012-01-23	09:26	23	1.10	5.60	30.98	21.60	0.71	1.02	26.54	27.57	2.01		0.40	29.57
2012-01-24	09:28	24	0.80	5.50	31.21	19.55	0.69	0.95	27.20	28.15	2.35		0.50	30.50
2012-01-25	09:15	25	1.00	5.00	30.56	15.78	0.79	1.26	40.37	41.63	2.76		0.50	44.39
2012-01-26	09:22	26	1.00	5.00	30.85	18.34	0.72	1.07	26.77	27.85	2.54		0.90	30.39
2012-01-27	09:01	27	1.10	5.20	31.28	14.74	0.62	1.06	27.38	28.43	2.32		0.40	30.75
2012-01-28		28
2012-01-29		29
2012-01-30	11:12	30	1.40	5.00	33.50	10.76	0.81	0.71	16.12	16.83	3.72		0.30	20.55
2012-01-31	08:13	31	1.20	4.10	33.84	8.41	0.52	0.54	13.17	13.71	2.25		0.20	15.95
2012-02-01	11:47	32	1.20	4.50	34.00	8.53	0.48	0.60	13.43	14.03	1.93		0.90	15.96
2012-02-02	08:48	33	1.50	3.80	33.71	9.08	0.48	0.64	13.49	14.13	2.40		0.80	16.53
2012-02-03	08:21	34	2.60	3.80	33.40	8.73	0.46	0.59	17.46	18.05	2.27		0.90	20.32
2012-02-04		35
2012-02-05		36
2012-02-06	09:22	37	1.80	3.50	33.57	9.64	0.50	0.70	18.28	18.97	2.16		0.70	21.13
2012-02-07	07:34	38	2.40	3.40	33.93	8.54	0.52	0.45	10.83	11.27	2.32		0.60	13.59
2012-02-08	08:05	39	2.50	3.00	33.84	8.16	0.54	0.45	12.06	12.51	2.45		0.60	14.96
2012-02-09	09:21	40	2.00	3.40	33.51	9.45	0.67	0.46	13.65	14.11	2.57			16.68
2012-02-10	09:28	41	2.00	2.70	32.55	17.09	1.34	0.58	23.27	23.85	2.36		1.00	26.21
2012-02-11		42
2012-02-12		43
2012-02-13	08:57	44	2.70	3.90	33.95	11.13	0.81	0.40	14.25	14.65	2.04		0.70	16.69
2012-02-14	08:30	45	1.70	3.90	33.79	11.87	0.84	0.50	14.02	14.52	2.25		1.10	16.76
2012-02-15	08:45	46	1.30	4.20	34.08	10.68	0.58	0.46	13.09	13.55	2.10		0.60	15.65
2012-02-16	08:55	47	1.60	3.10	32.50	16.75	1.10	0.49	22.18	22.67	2.07		1.20	24.74
2012-02-17	09:32	48	1.60	4.00	33.56	9.87	0.88	0.43	17.57	18.00	1.67		0.80	19.66
2012-02-18		49
2012-02-19		50
2012-02-20	08:35	51	1.90	4.00	33.20	13.90	0.83	0.51	19.27	19.78	1.37		1.30	21.15
2012-02-21	08:25	52	1.00	3.30	32.53	15.40	0.71	0.47	23.75	24.22	1.83		1.30	26.05
2012-02-22	08:30	53	1.20	3.90	32.93	12.13	0.66	0.42	20.87	21.29	1.70		1.10	22.99
2012-02-23	08:45	54	1.60	4.00	33.00	13.01	0.65	0.39	21.52	21.91	3.21		1.00	25.13
2012-02-24	08:50	55	1.80	4.10	33.34	13.12	0.61	0.42	19.91	20.33	1.70		1.20	22.03
2012-02-25		56
2012-02-26		57
2012-02-27	08:25	58	1.90	4.10	33.38	11.48	0.57	0.42	18.33	18.75	2.12		1.10	20.87
2012-02-28	08:00	59	2.50	4.20	33.48	11.21	0.56	0.40	15.87	16.26	1.74		1.90	18.01
2012-02-29	08:40	60	2.70	4.30	33.48	13.99	0.56	0.46	17.14	17.60	2.64		0.80	20.24
2012-03-01	08:35	61	2.50	4.50	33.16	14.80	0.88	0.42	18.38	18.80	2.75		1.40	21.55
2012-03-02	08:45	62	2.90	4.20	33.08	16.80		0.57	21.58	22.14	2.56		1.20	24.71
2012-03-03		63
2012-03-04		64
2012-03-05	08:23	65	2.60	4.10	33.37	12.95	0.86	0.39	16.93	17.33	2.14		0.70	19.46
2012-03-06	08:29	66	3.80	3.70	33.36	10.62	0.52	0.31	18.44	18.75	2.40		0.80	21.15
2012-03-07	08:45	67	3.80	4.00	33.51	10.19	0.56	0.43	17.27	17.70	2.56		0.90	20.25
2012-03-08	07:17	68	2.20	4.00	33.59	10.78	0.74	0.32	15.39	15.72	4.02		1.40	19.74
2012-03-09	08:55	69	2.00	4.20	33.72	7.33	0.57	0.34	15.96	16.30	2.12		0.90	18.42
2012-03-10		70
2012-03-11		71
2012-03-12	08:37	72	2.30	4.50	33.79	9.20	0.59	0.33	16.78	17.11	2.21		1.10	19.32
2012-03-13	08:40	73	2.10	4.60	32.79	10.68	0.86	0.24	16.49	16.73	3.64		1.40	20.37
2012-03-14	08:34	74	2.40	4.50	32.83	7.42	0.52	0.21	9.23	9.44	3.70		0.90	13.15
2012-03-15	08:18	75	2.80	4.60	33.06	12.63	0.81	0.18	19.90	20.08	3.15		1.10	23.23
2012-03-16	08:03	76	3.20	4.60	33.29	12.47		0.38	18.76	19.14	1.73		0.80	20.87
2012-03-17		77
2012-03-18		78
2012-03-19	08:20	79	2.00	4.80	33.20	12.43	0.57	0.31	21.20	21.51	1.91			23.42
2012-03-20	08:05	80	3.00	5.10	32.88	11.01	0.65	0.26	19.93	20.19	2.40		1.40	22.60
2012-03-21	08:25	81	3.10	5.10	32.88	10.99	0.72	0.25	18.83	19.08	2.45		0.90	21.53
2012-03-22	08:15	82	3.00	5.40	33.03	14.51	0.66	0.35	22.93	23.27	2.72		1.00	26.00
2012-03-23	08:10	83	2.70	5.60	31.30	17.74	1.33	0.39	26.23	26.62	3.02		0.90	29.63
2012-03-24		84
2012-03-25		85
2012-03-26	07:35	86	2.50	5.70	31.17	17.10	0.63	0.42	22.92	23.35	3.27		1.20	26.62
2012-03-27	07:30	87	3.50	5.80	31.98	17.66	1.37	0.45	28.77	29.22	2.45		1.00	31.67
2012-03-28	07:25	88	2.20	6.10	30.97	23.54	1.43	0.58	34.33	34.91	2.78		1.00	37.69
2012-03-29	07:30	89	2.00	6.30	31.54	19.16	1.01	0.44	31.39	31.83	1.87		1.30	33.71
2012-03-30	07:25	90	2.10	5.90	32.00	17.63	0.90		27.75	30.02	2.10		1.10	29.85
2012-03-31		91
2012-04-01		92
2012-04-02	07:30	93	1.80	5.70	31.72	18.77	0.71	0.38	23.52	23.90	2.71		1.50	26.62
2012-04-03	07:40	94	1.80	5.80	31.38	15.47	0.48	0.28	25.83	26.11	3.79		1.30	29.90
2012-04-04	07:30	95	1.90	5.80	31.07	15.99	0.49	0.39	30.69	31.07	3.83		1.50	34.90
2012-04-05	07:40	96	1.70	6.00	31.01	21.19	1.05	0.44	35.65	36.08	2.71		1.40	38.79
2012-04-06		97
2012-04-07		98
2012-04-08		99
2012-04-09		100
2012-04-10	07:25	101	3.80	6.00	32.20	14.55	0.58	0.35	28.13	28.48	1.61		1.70	30.09
2012-04-11		102
2012-04-12	06:30	103	4.00	6.60	30.75	18.42	0.46	0.50	36.22	36.72	2.12		1.90	38.84
2012-04-13	06:55	104	3.10	7.10	30.32	19.51	0.95	0.50	33.51	34.01	2.83		3.50	36.84
2012-04-14		105
2012-04-15		106
2012-04-16	08:15	107	3.00	6.70	31.09	16.87	0.72	0.38	24.87	25.25	2.30		4.00	27.55
2012-04-17	07:30	108	2.40	6.90	30.86	18.31	1.30	0.39	36.18	36.57	1.95		3.40	38.53
2012-04-18	07:45	109	2.30	7.00	30.15	20.59	1.49	0.39	41.09	41.48	2.32		3.00	43.81
2012-04-19	07:25	110	3.30	6.90	31.16	16.68	1.41	0.35	33.12	33.47	2.13		2.60	35.60
2012-04-20	07:20	111	4.00	6.90	31.65	23.51	1.25	0.41	30.22	30.63	2.22		4.60	32.85
2012-04-21		112
2012-04-22		113
2012-04-23	07:30	114	3.80	6.90	32.29	8.85	0.44	0.42	15.79	16.21	1.41		10.50	17.62
2012-04-24	07:10	115	3.90	6.80	32.32	9.13	0.27	0.35	21.04	21.38	1.48		8.40	22.86
2012-04-25	06:25	116	4.00	7.00	32.39	8.14	0.28	0.33	19.47	19.80	1.57		7.40	21.37
2012-04-26	07:15	117	4.80	7.00	32.94	7.94	0.87	0.38	16.44	16.82	1.79		6.40	18.61
2012-04-27	07:05	118	5.00	7.20	33.14	5.36	0.12	0.31	13.50	13.81	1.45		7.80	15.26
2012-04-28		119
2012-04-29		120
2012-04-30	06:25	121	4.20	7.80	32.86	4.01	0.17	0.31	14.76	15.07	1.41		3.60	16.48
2012-05-01		122
2012-05-02	07:10	123	5.00	8.20	31.53	4.69	0.19	0.30	22.41	22.71	1.89		1.90	24.60
2012-05-03	07:25	124	7.00	8.60	32.44	3.31	0.08	0.26	15.19	15.46	1.74		0.80	17.20
2012-05-04	06:55	125	5.00	8.60	32.60	3.24	0.17	0.29	13.45	13.74	1.66		1.30	15.40
2012-05-05		126
2012-05-06		127
2012-05-07	07:15	128	6.20	8.70	31.99	2.26	0.26	0.24	13.41	13.65	1.56		1.10	15.21
2012-05-08	07:30	129	5.00	9.10	31.78	2.14	0.61	0.24	14.41	14.65	1.47			16.12
2012-05-09	06:55	130	7.00	8.40	32.53	2.00	0.16	0.29	12.60	12.89	1.54			14.43
2012-05-10	07:55	131	6.80	8.50	32.80	1.89	0.20	0.28	9.19	9.47	2.00			11.47
2012-05-11	07:10	132	8.00	8.50	33.07	2.31	0.17	0.25	9.51	9.76	1.94		0.80	11.70
2012-05-12		133
2012-05-13		134
2012-05-14	07:45	135	7.20	9.20	32.40	1.33	0.15	0.23	13.13	13.36	1.63			14.99
2012-05-15	07:15	136	8.00	9.30	32.38	1.13	0.03	0.20	9.18	9.37	1.82		0.90	11.19
2012-05-16	06:45	137	5.80	9.00	32.93	1.47	0.11	0.26	10.43	10.69	2.00		1.10	12.70
2012-05-17		138
2012-05-18	07:15	139	4.10	9.60	32.26	1.27	0.17	0.19	11.54	11.73	2.54		1.20	14.27
2012-05-19		140
2012-05-20		141
2012-05-21	07:30	142	7.40	10.70	31.58	1.72	0.17	0.25	13.23	13.48	3.49		1.30	16.97
2012-05-22	07:37	143	7.70	11.20	31.32	2.25	0.27	0.39	12.78	13.18	2.50			15.67
2012-05-23	07:10	144	7.20	11.20	31.49	2.20	0.22	0.20	12.95	13.16	1.84		1.10	15.00
2012-05-24	07:45	145	8.00	11.50	31.25	2.42	0.69	0.21	13.10	13.30	1.98		1.10	15.28
2012-05-25	06:55	146	8.70	12.00	31.23	2.40	0.17	0.20	14.40	14.60	2.83		2.60	17.43
2012-05-26		147
2012-05-27		148
2012-05-28		149
2012-05-29	07:30	150	6.70	11.80	31.82	1.90	0.63	0.16	7.27	7.43	1.84		3.10	9.27
2012-05-30	07:40	151	5.60	12.40	31.35	2.27	0.26	0.28	10.84	11.12	0.83			11.95
2012-05-31	06:40	152	7.00	12.10	31.34	1.46		0.14	6.63	6.77	1.42		3.00	8.20
2012-06-01	06:55	153	7.50	11.50	32.61	1.64		0.13	6.74	6.87	3.11		2.40	9.98
2012-06-02		154
2012-06-03		155
2012-06-04	07:25	156	6.50	10.90	32.06	2.86	0.30	0.36	8.51	8.87	0.79		2.40	9.66
2012-06-05	07:10	157	6.70	10.50	32.37	1.91	0.06	0.09	5.32	5.41	1.00		1.70	6.41
2012-06-06	07:25	158	6.80	11.00	32.26	1.98		0.02	4.67	4.70	1.67		1.90	6.36
2012-06-07	07:20	159	7.20	11.80	31.83	2.27	0.17	0.19	5.65	5.84	0.93		2.80	6.77
2012-06-08	07:00	160	6.50	12.40	31.58	2.37	0.02	0.15	5.40	5.55	1.78		3.50	7.32
2012-06-09		161
2012-06-10		162
2012-06-11	07:05	163	5.80	11.80	32.33	1.92		0.13	5.91	6.04	0.61		4.20	6.66
2012-06-12	07:40	164	6.80	12.60	31.98	2.43	0.03	0.08	6.40	6.48	2.30		1.80	8.79
2012-06-13	07:35	165	6.00	12.70	31.87	2.67	0.00	0.12	3.97	4.09	1.90		2.30	6.00
2012-06-14	07:05	166	6.00	12.40	32.14	2.92	0.38	0.31	5.82	6.13	2.69		2.20	8.82
2012-06-15	07:12	167	7.20	12.70	31.95	2.79		0.14	5.21	5.35	1.56		2.50	6.91
2012-06-16		168
2012-06-17		169
2012-06-18	07:40	170	6.40	12.70	32.37			0.32	4.38	4.71	0.45		2.60	5.16
2012-06-19	07:30	171	7.50	12.80	32.23	2.62	0.35	0.23	4.01	4.24	0.78		2.00	5.02
2012-06-20	06:00	172	6.90	13.00	32.18	2.71	0.72	0.22	3.80	4.02	0.25		2.40	4.27
2012-06-21	07:18	173	6.80	13.60	32.06	2.71	0.72	0.19	4.33	4.52	0.52		1.90	5.04
2012-06-22	06:47	174	6.60	13.30	32.34	2.41	0.41	0.24	3.27	3.51	0.20		2.70	3.71
2012-06-23		175
2012-06-24		176
2012-06-25	06:50	177	4.10	13.10	32.56	2.37	0.45	0.23	2.87	3.10	1.87		3.50	4.97
2012-06-26	07:40	178	3.80	13.00	32.36	2.46	0.22	0.26	3.55	3.81	0.87		2.30	4.68
2012-06-27	07:09	179	6.60	13.30	32.40	2.62	0.12	0.21	3.93	4.15	0.61		2.20	4.76
2012-06-28	07:15	180	7.00	13.50	32.18	2.70	0.15	0.22	3.29	3.51	1.36		2.50	4.86
2012-06-29	07:05	181	6.60	14.90	31.44	2.49	0.41	0.29	2.70	3.00	1.48		3.60	4.47
2012-06-30		182
2012-07-01		183
2012-07-02	07:25	184	6.90	14.10	32.41	2.68	0.37	0.33	2.97	3.30	2.25		3.80	5.55
2012-07-03	07:00	185	7.70	14.30	32.48	3.05	0.32	0.29	2.83	3.12	1.18		2.30	4.30
2012-07-04	00:00	186	7.70	15.00	32.49	3.09	0.30	0.23	2.86	3.09	1.15		2.50	4.24
2012-07-05	07:15	187	7.00	15.20	32.47	3.60	0.39	0.24	2.85	3.09	1.11		2.50	4.20
2012-07-06	07:05	188	6.70	15.20	32.57	3.55	0.20	0.21	3.05	3.26	0.97		2.80	4.24
2012-07-07		189
2012-07-08		190
2012-07-09	07:15	191	5.00	14.90	32.51	3.75	0.29	0.25	3.03	3.28	4.05		2.40	7.33
2012-07-10	07:36	192	2.70	15.20	32.43	3.54	0.32	0.20	2.96	3.17	3.53		1.50	6.70
2012-07-11	07:09	193	3.10	15.30	32.34	3.70	0.51	0.27	3.05	3.32	5.52		1.50	8.84
2012-07-12	06:30	194	6.00	14.80	32.20	4.07	0.17	0.24	2.93	3.17	2.21		1.30	5.38
2012-07-13	07:10	195	4.90	15.30	32.34	6.17	0.46	0.20	2.63	2.83	3.20		1.60	6.03
2012-07-14		196
2012-07-15		197
2012-07-16	07:18	198	7.00	15.40	32.55	4.45	0.16	0.22	3.57	3.79	2.53		2.50	6.32
2012-07-17	07:25	199	6.70	15.80	32.39	4.32	0.28	0.24	3.73	3.98	2.04		1.30	6.01
2012-07-18	07:15	200	8.00	16.20	32.28	4.00	0.24	0.18	2.77	2.95	1.94		1.30	4.89
2012-07-19	07:05	201	7.00	16.10	32.19	3.83	0.35	0.23	1.74	1.96	2.00		1.50	3.96
2012-07-20	06:50	202	3.80	15.70	32.20	3.78	0.17	0.29	2.09	2.38	2.40		1.50	4.78
2012-07-21		203
2012-07-22		204
2012-07-23	07:05	205	6.50	16.20	32.18	4.67	0.67	0.25	2.15	2.40	2.76		1.20	5.17
2012-07-24	07:15	206	8.50	16.60	32.01	4.54	0.44	0.26	2.01	2.27	2.43		1.60	4.70
2012-07-25	05:15	207	7.80	17.00	31.76	3.74	0.41	0.22	1.56	1.79	2.04		2.00	3.83
2012-07-26	06:10	208	5.80	17.40		3.90	0.42	0.15	1.03	1.18	4.06		3.20	5.24
2012-07-27	07:30	209	5.00	17.60	31.01	4.19	0.44	0.16	1.92	2.09	1.06		2.00	3.14
2012-07-28		210
2012-07-29		211
2012-07-30	06:45	212	7.80	17.20	31.62	2.69	0.14	0.16	0.95	1.11	0.58		3.00	1.69
2012-07-31	06:55	213	6.00	16.90	32.26	2.87	0.09	0.10	1.05	1.15	1.30		1.90	2.45
2012-08-01	05:55	214	6.00	16.80	31.43	3.74	0.15	0.21	1.50	1.70	0.87			2.58
2012-08-02	07:45	215	6.80	17.20	31.70	4.14	0.27	0.20	1.18	1.39	1.33		1.70	2.72
2012-08-03	07:00	216	7.00	17.00	32.20	4.64	0.28	0.20	1.41	1.61	1.90		2.00	3.51
2012-08-04		217
2012-08-05		218
2012-08-06	07:20	219	6.50	17.40	32.19	4.85	0.09	0.15	1.94	2.09	1.23		2.30	3.32
2012-08-07	07:19	220	4.80	17.00	32.45	5.82		0.15	1.42	1.57	0.16		2.40	1.73
2012-08-08	07:22	221	4.30	17.00	32.18	5.89	0.47	0.21	1.74	1.94	1.43		2.90	3.38
2012-08-09	07:09	222	4.70	17.10	32.13	5.82	0.46	0.17	1.55	1.72	0.51		2.60	2.23
2012-08-10	07:06	223	4.70	17.50	31.25	4.89		0.14	1.23	1.36	1.38		3.50	2.75
2012-08-11		224
2012-08-12		225
2012-08-13	07:28	226	4.50	17.50	31.59	5.33	0.29	0.15	1.81	1.97	2.42		2.90	4.39
2012-08-14	07:45	227	5.20	17.50	32.00	5.31	0.39	0.16	0.89	1.05	0.45		2.40	1.50
2012-08-15	07:06	228	4.20	17.50	32.41	2.57	0.10	0.09	0.76	0.84	0.31		4.70	1.15
2012-08-16	07:32	229	3.90	17.60	32.23	1.63	0.29	0.08	0.61	0.69	0.87		6.80	1.56
2012-08-17	07:40	230	4.30	17.50	32.79	1.71	0.09	0.07	0.69	0.76	1.24		3.40	1.99
2012-08-18		231
2012-08-19		232
2012-08-20	07:16	233	5.50	18.20	32.68	2.46	0.46	0.10	1.96	2.06	1.50		3.10	3.55
2012-08-21	07:23	234	5.00	18.00	32.61	3.17	0.22	0.06	1.20	1.26	1.40		2.80	2.67
2012-08-22	07:10	235	5.10	18.00	32.60	3.63	0.06	0.10	1.03	1.13	1.43		3.20	2.56
2012-08-23	07:30	236	3.10	17.90	32.79	3.77	0.52	0.07	0.82	0.89	1.25		2.40	2.14
2012-08-24	07:02	237	5.10	18.00	32.55	4.64	0.20	0.33	1.65	1.97	0.67		2.60	2.65
2012-08-25		238
2012-08-26		239
2012-08-27	07:25	240	3.10	17.50	32.55	5.82	0.37	0.27	1.47	1.74	2.00		2.10	3.74
2012-08-28	07:35	241	4.80	17.90	32.43	6.65	0.69	0.24	1.39	1.63			2.80	1.63
2012-08-29	05:14	242	5.00	17.90	32.67	6.85	0.36	0.15	1.00	1.15	1.84		2.40	2.99
2012-08-30		243			32.77	7.09	0.57	0.12	1.06	1.17	1.54		2.60	2.71
2012-08-31	07:04	244	4.30	17.80	32.86	6.24	0.37	0.10	0.71	0.81	0.71		1.80	1.52
2012-09-01		245
2012-09-02		246
2012-09-03	07:27	247	4.70	17.50	32.62	8.13	0.69	0.19	1.53	1.71	1.00		2.00	2.71
2012-09-04	07:46	248	3.90	17.90	32.64	8.77	0.57	0.14	0.40	0.54	0.79		1.60	1.33
2012-09-05	07:07	249	4.10	17.80	32.85	8.62	0.28	0.22	1.18	1.39	0.38		1.30	1.77
2012-09-06	06:35	250	3.90	17.50	32.60	8.22	0.46	0.16	1.44	1.61	1.24		1.70	2.84
2012-09-07	07:40	251	2.80	17.50	32.57	7.26	0.48	0.16	1.29	1.45	2.14		1.70	3.59
2012-09-08		252
2012-09-09		253
2012-09-10	07:37	254	4.00	17.90	32.24	7.66	0.64	0.19	1.87	2.06	2.22		2.30	4.28
2012-09-11	07:00	255	4.50	17.90	32.43	10.49	0.59	0.24	2.15	2.39	0.90			3.29
2012-09-12	07:15	256	4.00	17.50	32.33	7.82	0.48	0.21	1.85	2.06	1.67		2.00	3.72
2012-09-13	07:00	257	3.60	17.30	32.11	8.46	0.57	0.24	2.54	2.78	1.55		1.20	4.32
2012-09-14	07:10	258	2.60	17.40	32.36	11.14	0.50	0.40	3.25	3.65	1.09		1.70	4.74
2012-09-15		259
2012-09-16		260
2012-09-17	08:25	261	2.80	17.20	32.17	11.77	0.99	0.40	3.35	3.74	1.56		1.60	5.30
2012-09-18	07:00	262	3.00	17.00	32.17	11.58	1.10	0.33	2.86	3.19	1.60		1.20	4.79
2012-09-19	06:55	263	2.10	16.60	32.33	11.33	0.95	0.33	3.05	3.38	1.64		1.20	5.01
2012-09-20	06:10	264	2.10	16.40	32.32	10.63	0.70	0.34	2.60	2.94	2.28		1.40	5.22
2012-09-21	06:55	265	2.00	16.20	32.46	10.76	0.59	0.38	3.79	4.17	2.93		1.30	7.09
2012-09-22		266
2012-09-23		267
2012-09-24		268
2012-09-25	06:55	269	1.80	15.80	32.26	11.31	0.73	0.40	3.66	4.06	1.84		1.10	5.90
2012-09-26	07:30	270	2.90	15.50	32.37	11.45	1.04	0.37	3.27	3.65	1.92		1.00	5.56
2012-09-27	07:35	271	3.70	15.80	32.74	11.01	1.04	0.31	2.97	3.28	2.31		1.40	5.59
2012-09-28	07:20	272	2.50	15.40	32.48	11.03	0.64	0.31	2.89	3.21	1.86		1.10	5.07
2012-09-29		273
2012-09-30		274
2012-10-01	07:40	275	1.80	15.40	32.62	10.49	0.60	0.33	2.66	2.99	1.65		1.20	4.64
2012-10-02		276
2012-10-03		277
2012-10-04	07:15	278	2.60	15.10	32.82	8.10	0.71	0.23	1.86	2.09	1.46		1.10	3.55
2012-10-05	07:30	279	2.60	15.20		9.92	0.46	0.23	1.45	1.68	1.07		1.20	2.75
2012-10-06		280
2012-10-07		281
2012-10-08	07:05	282	2.00	14.40	32.79	7.76	0.58	0.34	2.98	3.31	1.05		2.10	4.36
2012-10-09	07:05	283	1.50	13.90	32.27	10.44	0.94	0.60	4.03	4.63	1.57		1.40	6.20
2012-10-10	07:10	284	2.00	13.30	31.60	8.92		0.89	7.60	8.49	1.28		1.80	9.77
2012-10-11	07:15	285	2.10	13.10	31.37	14.85		1.09	9.58	10.67	1.58		1.60	12.25
2012-10-12	06:45	286	2.50	13.10	32.00	13.98		0.64	5.95	6.59	1.90		1.20	8.49
2012-10-13		287
2012-10-14		288
2012-10-15	07:15	289	3.20	13.50	32.75	6.44	0.72	0.29	2.95	3.24	1.04		1.20	4.28
2012-10-16	07:25	290	2.80	13.60	32.90	5.40	0.46	0.27	2.14	2.40	0.88		1.00	3.28
2012-10-17	07:15	291	1.80	13.30	33.09	6.58	0.55	0.28	1.58	1.86	0.82		2.10	2.67
2012-10-18	07:25	292	2.00	13.80	33.09	4.49	0.59	0.14	2.39	2.54	1.31		1.40	3.84
2012-10-19	07:35	293	3.80	13.80	32.98	4.67	0.56	0.24	1.78	2.02	1.51		1.30	3.53
2012-10-20		294
2012-10-21		295
2012-10-22	07:00	296	3.60	13.80	33.28	3.72	0.67	0.11	1.19	1.29	1.42		1.10	2.71
2012-10-23	07:00	297	3.40	13.70	33.28	3.61	0.82	0.17	0.58	0.75	1.68		0.90	2.42
2012-10-24	07:40	298	5.80	13.80	33.22	3.49	0.58	0.16	1.02	1.19	1.60		0.90	2.79
2012-10-25	07:45	299	4.40	13.50	33.28	4.98	0.94	0.25	1.10	1.35	1.74			3.09
2012-10-26	06:45	300	1.00	13.00	33.28	4.92	0.63	0.23	1.52	1.76	2.32			4.08
2012-10-27		301
2012-10-28		302
2012-10-29		303
2012-10-30	13:00	304	3.80	12.40	33.03	4.82	0.90	0.18	2.14	2.33	1.40		1.50	3.72
2012-10-31	08:10	305	3.50	12.10	33.36	3.89	0.66	0.17	1.14	1.30	1.40		1.10	2.70
2012-11-01	08:25	306	3.60	11.90	32.54	3.82	1.36	0.12	1.08	1.19	1.22		1.30	2.41
2012-11-02	07:55	307	3.30	11.60	33.49	3.74	0.63	0.17	1.32	1.49	1.28		1.10	2.77
2012-11-03		308
2012-11-04		309
2012-11-05	08:15	310	3.60	11.30	32.94	2.89	1.20	0.14	2.31	2.45	1.62		1.90	4.07
2012-11-06	07:40	311	4.00	11.20	33.73	3.31	0.60	0.12	1.33	1.45			1.10	11.52
2012-11-07	08:25	312	3.40	11.40	33.60	3.64	1.17	0.12	0.93	1.04	1.47		1.10	2.51
2012-11-08	07:45	313	1.70	11.10	32.63	3.26	1.06	0.22	1.15	1.37	1.20		1.00	2.57
2012-11-09	07:30	314	1.70	11.10	33.48	4.98	1.03	0.32	1.85	2.17	1.38		1.20	3.55
2012-11-10		315
2012-11-11		316
2012-11-12	07:55	317	3.40	10.80	33.50	4.29	0.64	0.19	2.28	2.48	1.03		0.80	3.51
2012-11-13	08:25	318	4.20	10.30	33.49	4.37	0.59	0.19	1.79	1.98	1.31		0.80	3.28
2012-11-14	08:25	319	4.40	10.80	33.51	4.41	0.63	0.21	1.81	2.02	3.22		0.70	5.24
2012-11-15	08:10	320	4.20	10.90	33.32		0.53	0.19	1.74	1.93	1.94		0.70	3.88
2012-11-16	08:00	321	4.60	10.60	33.53	4.23	0.69	0.23	1.99	2.22	0.80		0.60	3.02
2012-11-17		322
2012-11-18		323
2012-11-19	08:05	324	5.00	10.50	33.56	4.00	0.78	0.19	2.17	2.36	1.72		0.80	4.08
2012-11-20	08:45	325	5.00	10.40	33.51	3.81	0.68	0.18	1.66	1.83	0.97		1.10	2.80
2012-11-21	08:35	326	5.00	9.80	33.53		0.43	0.19	1.71	1.90	1.34		0.50	3.24
2012-11-22	07:30	327	4.50	10.10	33.50	4.16	0.66	0.21	1.88	2.10	1.21		0.80	3.31
2012-11-23	07:40	328	2.10	10.00		3.29	0.68	0.27	1.98	2.25	1.36		0.90	3.61
2012-11-24		329
2012-11-25		330
2012-11-26	08:10	331	0.70	10.00	33.94	2.80	0.88	0.22	1.70	1.91	0.89		1.20	2.80
2012-11-27	08:30	332	1.50	8.90	33.50	3.26	0.93	0.11	1.61	1.72	1.46		1.30	3.18
2012-11-28	08:00	333	1.70	9.70	33.63	3.21	0.84	0.19	1.81	2.00	2.05		0.90	4.05
2012-11-29	07:35	334	1.90	9.50	33.88	6.64		0.19	1.68	1.88	2.36		0.90	4.24
2012-11-30		335
2012-12-01		336
2012-12-02		337
2012-12-03	08:50	338	2.80	8.80	33.70	3.73	0.47	0.21	1.81	2.02	1.37		0.50	3.38
2012-12-04	08:00	339	2.80	8.80	33.61	4.01	0.60	0.23	1.48	1.71	0.80		1.70	2.51
2012-12-05	08:00	340	3.00	8.20	33.56	3.98	0.53	0.19	2.18	2.37	0.58		0.70	2.96
2012-12-06	07:50	341	1.80	8.00	33.56	3.33	0.62	0.22	1.64	1.85	2.12		1.20	3.97
2012-12-07	07:50	342	1.80	8.20	33.50	3.77	0.70	0.23	2.03	2.26	2.74		0.80	5.00
2012-12-08		343
2012-12-09		344
2012-12-10	07:15	345	1.40	7.60	33.59	4.26	0.57	0.28	3.01	3.28	1.80		0.70	5.08
2012-12-11	08:50	346	2.30	6.40	33.52	6.85	0.54	0.29	2.68	2.98	1.69		0.80	4.66
2012-12-12	09:00	347	2.30	7.40	33.54	7.74	0.64	0.23	3.24	3.47	2.04		0.80	5.51
2012-12-13	08:10	348	2.60	7.10	33.30	7.50	0.54	0.32	2.03	2.35	1.62		1.00	3.97
2012-12-14	08:05	349	3.00	6.80	33.53	4.02	0.49	0.38	3.24	3.62	2.09		0.60	5.71
2012-12-15		350
2012-12-16		351
2012-12-17	08:50	352	4.50	7.30	33.40	4.24	0.47	0.31	3.47	3.78	1.17		1.80	4.95
2012-12-18	08:25	353	5.30	7.20	33.35	3.72	0.59	0.29	3.74	4.03	2.39		0.60	6.42
2012-12-19	08:50	354	4.70	7.20	33.31	4.27	0.72	0.42	3.81	4.22	2.27		1.10	6.49
2012-12-20	08:20	355	4.70	6.80	33.37	4.27		0.30	4.15	4.46	2.16		1.00	6.61
2012-12-21	07:50	356	3.30	6.20	33.38	4.10	0.52	0.34	4.06	4.40	3.11		1.30	7.52
2012-12-22		357
2012-12-23		358
2012-12-24		359
2012-12-25		360
2012-12-26		361
2012-12-27	12:45	362	3.00	6.60	33.40	5.20	0.61	0.73	6.38	7.11	1.23		1.20	8.34
2012-12-28	09:00	363	3.30	6.20	33.38	5.53	0.61	0.79	4.92	5.71	1.40		0.60	7.11
2012-12-29		364
2012-12-30		365
2012-12-31		366
