# Supplementary material for: Recurring patterns in bacterioplankton dynamics during coastal spring algae blooms
Source: eLife. 2016 Apr 7;5:e11888. doi: 10.7554/eLife.11888 (PMC4829426; doi:10.7554/eLife.11888)
Supplement: Supplementary file 2. — DOI: http://dx.doi.org/10.7554/eLife.11888.012 [file elife-11888-supp2.zip]

Archive with 1 entries (1 files):
- supplementary_file_2.tsv
