# Supplementary material for: Recurring patterns in bacterioplankton dynamics during coastal spring algae blooms
Source: eLife. 2016 Apr 7;5:e11888. doi: 10.7554/eLife.11888 (PMC4829426; doi:10.7554/eLife.11888)
Supplement: Supplementary file 2. — DOI: http://dx.doi.org/10.7554/eLife.11888.012 [file elife-11888-supp2.zip › supplementary_file_2.tsv]

Date [yyyy-mm-dd]	Julian day	total [cells/L]	Diatoms [cells/L]	Diatoms - Pennales [cells/L]	Diatoms - Centrales [cells/L]	Greenalgae	Dinoflagellates [cells/L]	Silicoflagellates [cells/L]	Coccolithophorids [cells/L]	Flagellates [cells/L]	Ciliates [cells/L]	Mediopyxis helysia [cells/L]	Chaetoceros debilis [cells/L]	Chaetoceros minimus [cells/L]	Rhizosolenia styliformis [cells/L]	Thalassiosira nordenskioeldii [cells/L]	Dinophyceae [cells/L]	Phaeocystis [cells/L]	Chattonella [cells/L]
2009-01-02	2	1,557,759	11,835	10,620	1,215	0	6,287	0	9,836	1,529,781	20	0	0	0	0	0	3,279	13,115	0
2009-01-05	5	18,675,547	73,257	6,004	67,253	831	136,628	0	208	18,465,246	208	0	0	0	0	0	131,148	262,295	0
2009-01-06	6	1,984,505	9,216	2,797	6,419	415	11,226	0	6,557	1,957,466	40	0	0	0	20	0	6,557	39,344	0
2009-01-07	7	1,742,333	6,432	5,292	1,140	0	13,695	0	3,279	1,718,907	20	0	0	0	40	0	9,836	29,508	0
2009-01-08	8	2,393,188	6,959	6,091	868	0	7,038	0	9,836	2,369,127	228	0	0	0	0	0	3,279	52,459	208
2009-01-09	9	2,505,509	7,147	6,519	628	208	18,299	0	16,393	2,463,630	40	0	0	0	0	0	13,115	26,230	415
2009-01-12	12	2,058,276	10,194	6,052	4,142	0	8,258	0	0	2,039,804	20	0	0	0	0	0	6,557	49,180	0
2009-01-13	13	1,813,314	3,205	2,457	748	0	4,733	0	0	1,805,356	20	0	0	0	0	0	3,279	19,672	0
2009-01-14	14	2,011,888	3,217	2,217	1,000	0	5,248	0	13,115	1,990,208	100	0	0	0	0	0	3,279	22,951	0
2009-01-15	15	1,717,262	4,064	2,616	1,448	0	22,888	0	29,716	1,660,514	80	0	0	0	0	0	19,672	52,459	0
2009-01-16	16	1,701,485	1,343	943	400	0	6,742	0	6,557	1,686,743	100	0	0	0	0	0	3,279	42,623	0
2009-01-19	19	2,130,756	3,617	2,737	880	0	8,962	0	13,115	2,104,962	100	0	0	0	0	0	6,557	42,623	0
2009-01-20	20	2,176,718	10,622	5,500	5,122	0	14,173	0	3,279	2,148,624	20	0	0	0	60	0	13,115	29,508	0
2009-01-21	21	2,415,210	2,241	1,961	280	0	4,813	0	6,765	2,401,083	308	0	0	0	0	0	3,279	78,689	0
2009-01-22	22	1,800,718	19,706	15,847	3,859	0	8,694	0	9,836	1,762,362	120	0	0	0	0	0	6,557	59,016	208
2009-01-23	23	2,962,286	10,199	9,684	515	0	18,738	0	9,836	2,923,433	80	0	0	0	0	0	16,393	62,295	0
2009-01-26	26	2,703,948	9,487	5,928	3,559	0	18,510	0	13,323	2,662,548	80	0	0	3,279	0	0	16,393	85,246	0
2009-01-28	28	2,748,114	7,112	6,124	988	0	7,386	0	42,623	2,690,853	140	0	340	0	0	0	3,279	91,803	0
2009-01-29	29	2,646,908	5,924	5,348	576	0	11,410	0	19,880	2,609,674	20	0	0	0	0	0	9,836	108,197	208
2009-01-30	30	2,786,987	8,263	1,486	6,777	0	9,913	0	23,159	2,745,552	100	0	0	6,557	0	0	6,557	144,262	0
2009-02-03	34	2,996,329	72,216	64,958	7,258	0	11,266	0	26,438	2,886,329	80	0	0	0	0	0	6,557	75,410	0
2009-02-04	35	2,356,035	11,836	11,116	720	0	8,423	0	0	2,335,716	60	0	0	0	0	0	3,279	163,934	415
2009-02-05	36	1,976,038	14,259	6,518	7,741	0	5,168	0	55,738	1,900,853	20	0	0	3,279	0	0	3,279	95,082	0
2009-02-06	37	2,114,786	15,950	11,671	4,279	0	9,733	0	10,251	2,078,732	120	0	0	3,279	0	0	6,557	121,311	208
2009-02-09	40	2,646,620	30,661	9,529	21,132	0	13,011	0	6,765	2,596,143	40	0	0	16,393	0	0	9,836	140,984	0
2009-02-10	41	129,806	2,812	2,356	456	0	663	0	623	125,648	60	0	0	208	0	0	208	5,815	0
2009-02-11	42	2,637,854	10,303	6,144	4,159	0	6,079	0	6,557	2,614,775	140	0	0	3,279	0	0	3,279	173,770	0
2009-02-12	43	2,639,890	29,019	15,056	13,963	0	19,361	0	16,393	2,575,017	100	0	260	9,836	0	0	16,393	206,557	0
2009-02-13	44	3,077,195	6,726	2,692	4,034	0	16,846	0	13,115	3,040,428	80	0	0	3,279	0	0	13,115	262,295	208
2009-02-16	47	2,283,830	18,035	5,608	12,427	0	8,834	0	13,115	2,243,706	140	0	0	6,557	0	0	6,557	91,803	208
2009-02-17	48	2,808,615	14,104	3,468	10,636	0	22,297	0	26,438	2,745,716	60	0	0	9,836	20	0	19,672	140,984	0
2009-02-18	49	1,962,439	10,257	9,597	660	0	8,834	0	23,366	1,919,902	80	0	0	0	40	0	6,557	45,902	0
2009-02-19	50	2,585,628	26,974	11,736	15,238	0	20,719	0	19,672	2,518,123	140	0	0	6,557	0	0	16,393	104,918	0
2009-02-20	51	2,652,574	14,675	10,608	4,067	0	16,678	0	16,393	2,604,568	260	0	0	3,279	120	0	13,115	134,426	208
2009-02-23	54	2,429,825	23,912	6,236	17,676	0	14,398	0	26,230	2,365,225	60	0	380	6,557	20	0	9,836	101,639	623
2009-02-25	56	2,179,492	27,632	11,280	16,352	0	44,904	0	22,951	2,083,925	80	0	440	3,279	0	0	39,344	65,574	2,700
2009-02-26	57	2,497,068	41,557	29,320	12,237	0	21,745	0	32,995	2,400,711	60	0	440	0	220	0	16,393	72,131	1,869
2009-02-27	58	2,427,926	19,687	8,940	10,747	0	20,855	0	29,508	2,357,836	40	0	280	3,279	0	0	16,393	68,852	831
2009-03-02	61	2,819,381	43,799	11,627	32,172	0	13,288	0	19,672	2,742,362	260	0	6,120	16,393	300	660	6,557	49,180	3,323
2009-03-03	62	491,765	18,455	9,195	9,260	0	3,507	0	0	469,683	120	0	1,580	0	240	480	3,279	9,836	0
2009-03-04	63	2,094,410	30,550	17,288	13,262	0	22,532	0	16,393	2,024,655	280	0	1,780	6,557	80	420	19,672	29,508	1,661
2009-03-05	64	1,662,975	30,222	4,922	25,300	0	14,953	0	6,557	1,610,963	280	0	4,060	0	160	0	9,836	65,574	0
2009-03-06	65	2,176,959	20,419	15,096	5,323	0	21,075	0	0	2,135,345	120	0	2,000	0	460	0	16,393	59,016	0
2009-03-09	68	1,781,775	22,954	7,132	15,822	0	24,936	0	0	1,733,685	200	0	5,200	0	1,440	0	19,672	52,459	208
2009-03-10	69	1,896,396	17,163	9,562	7,601	0	4,254	0	6,557	1,868,362	60	0	3,060	0	820	0	0	81,967	0
2009-03-11	70	2,705,903	65,007	40,192	24,815	0	12,169	0	6,557	2,621,970	200	0	6,260	6,557	2,100	0	6,557	72,131	2,908
2009-03-12	71	3,122,703	72,038	27,917	44,121	0	20,314	0	0	3,030,251	100	0	14,800	9,836	2,140	220	13,115	78,689	4,979
2009-03-13	72	1,807,907	60,987	9,001	51,986	0	10,340	0	0	1,736,340	240	0	34,791	0	3,080	180	6,557	52,459	0
2009-03-16	75	2,977,850	109,884	21,565	88,319	0	17,804	0	6,557	2,843,545	60	0	40,387	3,279	9,868	8,542	13,115	72,131	1,107
2009-03-17	76	6,081,261	502,714	165,805	336,909	0	39,198	0	6,557	5,532,672	120	0	158,698	52,459	34,588	14,242	26,230	137,705	830
2009-03-18	77	5,382,446	210,307	23,885	186,422	0	21,261	0	6,557	5,144,241	80	0	67,525	32,787	13,424	33,367	13,115	104,918	1,660
2009-03-19	78	6,827,146	455,420	44,583	410,837	0	48,010	0	19,672	6,303,644	400	0	122,889	111,475	20,753	83,740	39,344	118,033	553
2009-03-20	79	6,217,504	395,724	43,530	352,194	0	37,689	0	6,557	5,775,934	1,600	200	95,458	72,131	23,601	118,699	26,230	131,148	1,660
2009-03-23	82	8,103,723	940,839	90,143	850,696	0	41,526	0	13,115	7,107,843	400	80	105,220	0	60,976	582,114	32,787	550,820	8,299
2009-03-24	83	6,476,948	656,371	38,737	617,634	0	41,016	0	0	5,779,281	280	200	108,475	104,918	45,575	286,179	32,787	124,590	0
2009-03-25	84	8,511,430	1,272,376	69,968	1,202,408	0	53,161	0	0	7,185,213	680	200	87,691	196,721	79,675	731,707	45,902	380,328	830
2009-03-26	85	7,160,248	1,257,976	92,577	1,165,399	2,490	43,186	0	0	5,855,806	3,280	80	72,579	563,934	73,245	406,504	32,787	262,295	0
2009-03-27	86	4,763,936	709,204	48,180	661,024	0	42,493	0	32,787	3,978,852	600	240	57,579	52,459	63,479	385,366	32,787	118,033	0
2009-03-30	89	5,602,631	235,521	37,170	198,351	0	44,466	0	0	5,321,924	720	160	6,960	78,689	25,636	65,041	32,787	104,918	0
2009-03-31	90	5,184,899	292,745	38,512	254,233	0	53,562	0	13,115	4,824,557	920	200	8,400	144,262	36,216	44,715	39,344	150,820	0
2009-04-01	91	2,168,347	156,976	13,193	143,783	0	22,342	0	19,672	1,969,317	40	360	6,040	52,459	30,112	37,843	13,115	65,574	415
2009-04-02	92	4,368,693	181,402	27,523	153,879	0	93,231	0	13,115	4,080,465	480	240	5,360	45,902	36,216	51,220	65,574	144,262	1,246
2009-04-03	93	3,415,207	143,076	24,227	118,849	0	52,934	0	6,557	3,212,400	240	320	1,040	13,115	34,588	61,789	39,344	137,705	831
2009-04-06	96	4,634,913	87,924	15,338	72,586	0	39,349	0	26,230	4,480,810	600	0	1,160	32,787	8,645	23,194	26,230	163,934	119,502
2009-04-07	97	3,487,273	120,831	10,219	110,612	0	67,337	0	13,115	3,285,790	200	360	4,680	32,787	6,407	56,098	52,459	163,934	127,801
2009-04-08	98	4,227,072	77,625	17,116	60,509	0	35,582	0	6,557	4,107,068	240	80	1,200	39,344	1,120	10,252	26,230	157,377	391,701
2009-04-09	99	5,307,808	50,365	10,372	39,993	0	88,976	0	0	5,168,467	0	80	1,480	32,787	200	600	72,131	124,590	618,182
2009-04-14	104	6,198,544	32,451	2,420	30,031	0	142,059	0	0	6,023,754	280	0	0	19,672	0	0	85,246	236,066	219,087
2009-04-15	105	901,207	11,843	475	11,368	0	67,362	0	0	821,862	140	220	0	5,809	0	0	5,809	16,183	304,132
2009-04-16	106	3,465,385	40,493	6,589	33,904	0	74,944	0	3,279	3,346,549	120	60	300	26,230	0	60	45,902	157,377	178,512
2009-04-17	107	3,316,903	16,640	5,119	11,521	0	87,867	0	0	3,212,276	120	20	0	9,836	60	0	45,902	108,197	95,868
2009-04-20	110	2,921,949	101,128	20,789	80,339	0	83,166	0	0	2,737,495	160	3,240	10,120	0	60	0	32,787	81,967	0
2009-04-21	111	3,023,283	58,784	7,665	51,119	0	58,126	0	6,557	2,899,576	240	1,320	6,380	0	0	0	32,787	39,344	0
2009-04-22	112	2,902,037	154,465	61,192	93,273	0	48,435	0	0	2,698,077	1,060	3,000	6,700	3,279	0	0	36,066	62,295	0
2009-04-23	113	3,098,697	142,074	73,073	69,001	0	37,453	0	0	2,918,750	420	1,340	5,580	3,279	60	0	22,951	78,689	0
2009-04-24	114	2,928,265	111,685	57,635	54,050	0	34,796	0	0	2,781,084	700	340	380	0	20	0	22,951	62,295	208
2009-04-27	117	2,830,658	182,278	113,700	68,578	0	25,735	0	0	2,622,325	320	680	0	0	20	0	16,393	68,852	0
2009-04-28	118	2,736,233	178,570	42,249	136,321	0	28,301	0	0	2,528,862	500	220	400	3,279	0	0	19,672	52,459	0
2009-04-29	119	2,624,095	91,472	26,589	64,883	0	29,445	0	0	2,502,398	780	260	2,780	0	0	0	16,393	26,230	0
2009-04-30	120	2,177,610	66,900	16,432	50,468	0	36,816	0	208	2,072,886	800	640	920	0	20	0	26,230	39,344	0
2009-05-04	124	2,487,372	33,770	17,282	16,488	0	32,941	0	0	2,419,761	900	860	160	0	0	0	19,672	26,230	0
2009-05-05	125	3,210,083	104,196	33,968	70,228	0	78,427	0	3,279	3,022,781	1,400	6,409	520	6,557	0	0	49,180	124,590	0
2009-05-06	126	3,239,419	24,933	9,509	15,424	0	54,478	0	3,279	3,152,489	4,240	1,120	420	3,279	0	0	32,787	72,131	0
2009-05-07	127	3,289,945	14,016	6,199	7,817	0	23,183	0	3,279	3,246,147	3,320	560	140	0	0	0	13,115	173,770	0
2009-05-08	128	2,748,512	8,441	1,277	7,164	0	29,018	0	0	2,705,993	5,060	0	0	0	0	0	16,393	95,082	0
2009-05-11	131	4,529,517	48,239	2,440	45,799	0	85,299	0	6,557	4,380,125	9,297	40	0	0	0	0	55,738	203,279	0
2009-05-12	132	3,020,069	29,238	5,489	23,749	0	53,604	0	0	2,935,487	1,740	420	480	0	0	0	36,066	127,869	0
2009-05-13	133	3,810,542	73,154	6,100	67,054	0	51,986	0	3,279	3,680,743	1,380	180	1,360	0	120	0	22,951	190,164	0
2009-05-14	134	3,949,264	90,845	7,810	83,035	0	33,143	0	39,344	3,784,832	1,100	180	1,320	22,951	0	0	13,115	121,311	0
2009-05-18	138	3,865,260	1,005,685	10,219	995,466	0	33,671	0	731,148	2,092,076	2,680	0	5,700	940,984	0	0	16,393	78,689	0
2009-05-19	139	3,703,465	1,002,795	20,177	982,618	0	46,857	0	190,164	2,457,465	6,184	0	9,880	908,197	0	0	26,230	114,754	0
2009-05-20	140	4,235,321	1,724,395	13,230	1,711,165	0	29,974	0	360,656	2,106,728	13,568	0	22,000	1,557,377	0	0	6,557	226,230	0
2009-05-22	142	6,639,959	2,302,075	28,077	2,273,998	0	86,144	0	239,344	4,004,014	8,382	0	5,860	2,078,689	0	0	55,738	259,016	0
2009-05-25	145	4,048,865	244,271	34,407	209,864	0	45,639	20	649,180	3,104,035	5,720	40	6,500	163,934	0	0	19,672	422,951	0
2009-05-26	146	4,390,172	91,089	36,686	54,403	0	35,220	0	508,197	3,752,466	3,200	80	7,260	13,115	0	0	16,393	459,016	0
2009-05-27	147	4,975,276	76,780	28,833	47,947	0	34,355	0	380,328	4,481,213	2,600	60	9,760	22,951	0	0	19,672	1,085,246	0
2009-05-28	148	4,267,613	97,075	35,688	61,387	0	36,470	20	524,590	3,606,258	3,200	60	15,360	6,557	0	0	19,672	606,557	0
2009-05-29	149	4,556,424	43,955	25,017	18,938	0	44,148	0	236,066	4,231,195	1,060	60	2,240	3,279	0	0	26,230	291,803	0
2009-06-02	153	3,140,078	47,474	5,400	42,074	0	59,334	20	19,672	3,012,898	680	0	640	0	0	0	29,508	370,492	0
2009-06-04	155	4,194,260	70,022	13,685	56,337	0	29,876	0	19,672	4,074,450	240	400	2,480	0	20	0	19,672	196,721	0
2009-06-05	156	4,004,876	78,031	20,228	57,803	0	17,092	0	19,672	3,889,641	440	260	2,120	0	20	0	9,836	183,607	0
2009-06-08	159	3,537,724	189,848	21,699	168,149	0	56,764	0	3,279	3,286,893	940	40	1,520	0	0	0	32,787	291,803	0
2009-06-09	160	4,519,317	353,234	17,579	335,655	0	73,578	0	0	4,091,625	880	0	1,920	0	0	0	45,902	577,049	0
2009-06-10	161	6,554,008	415,212	22,669	392,543	0	47,828	0	13,115	6,076,853	1,000	0	2,040	6,557	120	0	26,230	426,230	0
2009-06-11	162	6,142,069	379,549	26,666	352,883	0	53,516	0	0	5,708,564	440	0	1,920	6,557	160	0	39,344	360,656	0
2009-06-12	163	6,643,398	306,702	19,250	287,452	0	84,608	0	0	6,251,248	840	40	960	0	0	0	52,459	373,770	0
2009-06-15	166	6,274,286	351,252	8,760	342,492	0	57,582	0	13,115	5,851,657	680	0	600	0	120	0	39,344	393,443	0
2009-06-16	167	5,783,985	203,295	13,980	189,315	0	97,313	0	19,672	5,460,445	3,260	0	2,080	6,557	0	0	52,459	380,328	0
2009-06-17	168	5,269,254	172,257	11,740	160,517	0	90,152	0	19,672	4,986,573	600	0	1,160	0	160	0	59,016	255,738	0
2009-06-18	169	5,549,565	237,045	26,720	210,325	0	69,220	0	26,230	5,214,830	2,240	0	3,480	13,115	0	0	39,344	327,869	0
2009-06-19	170	5,156,281	99,016	10,653	88,363	0	59,163	0	45,902	4,951,000	1,200	0	960	6,557	0	0	32,787	262,295	0
2009-06-22	173	5,188,415	167,369	79,259	88,110	0	69,522	0	52,459	4,896,185	2,880	0	13,640	26,230	40	0	32,787	255,738	0
2009-06-23	174	4,828,819	237,580	147,385	90,195	0	40,433	0	32,787	4,514,619	3,400	0	24,600	13,115	0	0	6,557	242,623	0
2009-06-24	175	5,085,337	405,887	230,195	175,692	0	66,826	0	78,689	4,529,215	4,720	0	81,530	26,230	0	0	19,672	222,951	4,979
2009-06-25	176	7,766,124	1,086,571	636,276	450,295	0	94,939	0	170,492	6,406,122	8,000	0	244,964	150,820	0	0	32,787	373,770	1,660
2009-06-26	177	10,422,047	1,591,329	937,342	653,987	0	139,408	40	255,738	8,420,977	14,555	0	469,919	137,705	40	0	52,459	354,098	0
2009-06-29	180	8,246,505	1,047,497	395,771	651,726	0	82,096	40	132,808	6,977,704	6,360	0	485,366	98,361	0	0	52,459	426,230	2,490
2009-06-30	181	10,066,231	1,200,203	316,511	883,692	0	99,982	40	91,803	8,650,241	23,962	0	561,789	229,508	0	0	59,016	491,803	1,660
2009-07-01	182	9,998,676	1,337,736	268,365	1,069,371	0	77,978	0	106,578	8,465,384	11,000	0	843,902	150,820	0	0	45,902	557,377	6,639
2009-07-02	183	8,524,615	1,102,787	184,622	918,165	0	157,076	0	196,721	7,055,711	12,320	0	700,813	157,377	0	0	52,459	400,000	3,320
2009-07-03	184	8,371,229	601,913	123,645	478,268	0	189,735	0	119,693	7,443,928	15,960	0	370,732	19,672	0	0	59,016	406,557	4,979
2009-07-06	187	7,605,787	338,472	107,200	231,272	0	202,572	0	157,377	6,904,566	2,800	0	0	32,787	0	0	78,689	275,410	1,660
2009-07-07	188	1,002,092	212,692	78,571	134,121	0	50,649	0	8,525	714,648	15,578	0	3,840	3,934	0	0	2,623	26,885	3,320
2009-07-08	189	5,701,518	94,700	31,788	62,912	0	74,620	40	79,796	5,442,558	9,804	0	4,680	13,115	0	0	39,344	242,623	0
2009-07-09	190	6,632,947	160,430	73,073	87,357	0	75,783	0	98,361	6,286,331	12,042	0	960	26,230	0	0	32,787	236,066	1,107
2009-07-10	191	6,758,835	79,297	33,307	45,990	0	76,536	0	54,119	6,545,323	3,560	40	0	0	0	0	32,787	216,393	0
2009-07-13	194	6,072,580	99,860	17,038	82,822	0	197,939	40	72,131	5,694,770	7,840	0	2,200	32,787	0	0	85,246	183,607	3,320
2009-07-14	195	5,870,638	40,897	20,577	20,320	0	159,762	0	118,033	5,550,426	1,520	0	1,160	0	0	0	78,689	131,148	1,660
2009-07-15	196	6,662,697	107,592	6,386	101,206	0	88,321	0	191,824	6,274,240	720	0	1,200	39,344	0	0	32,787	222,951	0
2009-07-16	197	6,091,830	93,942	27,275	66,667	0	121,499	0	183,607	5,692,102	680	0	800	19,672	0	0	45,902	104,918	0
2009-07-17	198	4,471,675	114,935	10,837	104,098	0	113,989	0	159,037	4,083,314	400	0	1,520	0	0	0	26,230	144,262	0
2009-07-20	201	3,302,665	217,606	3,803	213,803	0	86,406	120	131,148	2,864,505	2,880	0	920	0	0	0	32,787	111,475	0
2009-07-21	202	6,226,593	180,610	18,661	161,949	0	66,650	80	301,639	5,676,494	1,120	0	1,920	59,016	0	0	13,115	177,049	0
2009-07-22	203	6,550,536	208,064	19,515	188,549	0	197,784	280	255,738	5,886,430	2,240	0	6,880	19,672	0	0	26,230	150,820	0
2009-07-23	204	5,557,733	108,939	17,286	91,653	0	112,433	200	295,082	5,038,379	2,700	0	5,360	6,557	0	0	26,230	98,361	0
2009-07-24	205	5,413,258	57,245	2,730	54,515	0	33,998	160	118,304	5,202,071	1,480	0	1,800	32,787	0	0	6,557	131,148	0
2009-07-27	208	7,528,304	179,564	13,818	165,746	0	153,031	480	85,246	7,109,423	560	0	19,720	52,459	0	0	26,230	170,492	0
2009-07-28	209	5,498,067	125,199	2,660	122,539	0	126,122	640	183,607	5,061,779	720	0	26,040	13,115	0	0	13,115	131,148	0
2009-07-29	210	5,615,456	152,074	9,797	142,277	0	211,059	680	85,246	5,165,037	1,360	0	48,880	19,672	0	0	45,902	45,902	3,320
2009-07-30	211	5,942,167	89,291	20,125	69,166	0	156,772	560	72,131	5,622,653	760	0	8,840	19,672	0	0	26,230	65,574	0
2009-07-31	212	7,158,308	134,494	31,153	103,341	0	682,304	200	131,148	6,208,162	2,000	0	5,960	39,344	0	0	32,787	32,787	0
2009-08-03	215	7,233,345	56,298	26,463	29,835	0	598,783	160	91,803	6,485,981	320	40	3,800	6,557	0	0	26,230	65,574	1,660
2009-08-04	216	12,716,636	90,761	66,723	24,038	0	3,560,377	120	45,902	9,019,196	280	0	3,600	0	0	0	65,574	124,590	0
2009-08-05	217	8,980,843	253,803	101,500	152,303	0	2,632,564	280	26,230	6,067,806	160	0	21,280	6,557	0	0	39,344	150,820	0
2009-08-06	218	8,858,014	322,661	159,561	163,100	0	1,670,512	80	6,557	6,858,124	80	0	16,760	111,475	0	0	39,344	111,475	0
2009-08-07	219	7,227,356	67,394	47,717	19,677	0	1,527,793	0	19,672	5,611,864	633	0	7,720	6,557	0	0	32,787	91,803	1,660
2009-08-10	222	5,065,125	164,407	36,911	127,496	0	532,872	40	0	4,367,806	0	0	70,080	6,557	0	0	26,230	32,787	0
2009-08-11	223	8,598,053	382,562	260,982	121,580	0	850,042	0	19,672	7,345,224	553	0	36,560	13,115	0	0	26,230	157,377	0
2009-08-12	224	6,631,305	165,750	69,991	95,759	0	681,435	0	59,016	5,724,944	160	0	8,800	19,672	0	0	26,230	59,016	0
2009-08-13	225	6,471,006	339,158	44,560	294,598	0	712,002	0	26,230	5,393,576	40	0	249,847	13,115	0	0	13,115	91,803	0
2009-08-14	226	5,831,640	125,111	27,156	97,955	0	449,786	40	26,230	5,230,473	0	0	37,520	6,557	0	0	13,115	45,902	0
2009-08-17	229	6,676,240	94,342	28,988	65,354	0	1,149,640	40	0	5,428,855	3,363	0	4,160	19,672	0	0	19,672	85,246	415
2009-08-18	230	9,294,348	149,248	81,659	67,589	0	2,302,225	80	13,115	6,829,640	40	0	760	32,787	0	0	6,557	52,459	415
2009-08-19	231	5,324,728	58,557	20,125	38,432	0	2,102,647	0	6,557	3,156,887	80	0	2,480	6,557	0	0	13,115	32,787	208
2009-08-20	232	4,716,410	137,390	53,645	83,745	0	1,481,049	0	0	3,097,931	40	0	3,140	45,902	0	0	19,672	39,344	0
2009-08-21	233	6,562,184	103,587	45,046	58,541	0	2,792,023	0	3,279	3,662,057	1,238	0	2,040	16,393	0	0	16,393	45,902	0
2009-08-24	236	4,243,680	91,384	46,460	44,924	0	710,770	0	3,279	3,435,441	2,806	60	1,280	13,115	0	0	19,672	45,902	277
2009-08-25	237	4,966,332	78,766	28,895	49,871	0	1,679,618	0	0	3,207,828	120	0	220	16,393	0	0	16,393	36,066	0
2009-08-26	238	4,313,023	46,697	18,500	28,197	0	1,009,940	0	3,279	3,253,007	100	0	240	3,279	0	0	26,230	39,344	0
2009-08-27	239	4,077,345	46,946	30,989	15,957	0	947,453	0	6,557	3,076,329	60	0	220	0	0	0	13,115	49,180	0
2009-08-28	240	4,616,645	53,851	29,367	24,484	0	1,277,878	0	3,279	3,281,477	160	0	480	3,279	0	0	16,393	62,295	0
2009-08-31	243	4,779,989	54,752	39,833	14,919	0	1,708,261	0	0	3,015,858	1,118	0	100	3,279	0	0	22,951	68,852	0
2009-09-01	244	5,701,582	160,308	129,576	30,732	0	1,879,819	0	0	3,661,118	337	80	140	9,836	0	0	16,393	62,295	277
2009-09-02	245	4,706,195	52,506	26,407	26,099	0	882,278	0	3,279	3,768,132	0	0	160	9,836	0	0	3,279	49,180	0
2009-09-03	246	3,815,733	102,887	61,000	41,887	0	933,424	0	0	2,779,007	415	0	0	19,672	0	0	9,836	36,066	0
2009-09-07	250	3,969,173	32,992	25,849	7,143	0	544,202	0	0	3,391,959	20	20	0	0	0	0	9,836	36,066	0
2009-09-08	251	4,295,798	89,223	45,725	43,498	0	938,540	0	3,279	3,264,281	475	20	1,060	13,115	0	0	13,115	62,295	830
2009-09-09	252	3,753,449	96,573	75,890	20,683	0	718,742	0	0	2,938,074	60	60	800	3,279	0	0	6,557	45,902	415
2009-09-10	253	3,499,610	99,607	55,452	44,155	0	506,627	0	3,279	2,890,097	0	120	520	9,836	0	0	13,115	36,066	0
2009-09-14	257	3,535,656	115,939	68,118	47,821	0	291,297	0	0	3,128,400	20	20	2,280	6,557	0	0	6,557	32,787	0
2009-09-15	258	2,954,460	120,872	51,906	68,966	0	126,439	0	3,279	2,703,830	40	0	1,200	6,557	0	0	22,951	49,180	830
2009-09-16	259	3,629,784	127,803	52,884	74,919	0	316,851	0	9,836	3,175,254	40	0	1,500	16,393	0	0	9,836	26,230	0
2009-09-18	261	2,805,769	219,948	84,369	135,579	0	181,386	0	0	2,404,435	0	0	16,420	6,557	0	0	6,557	42,623	3,320
2009-09-21	264	2,292,382	201,456	65,855	135,601	0	61,196	0	0	2,029,590	140	0	24,480	0	0	0	9,836	39,344	1,383
2009-09-22	265	3,369,833	242,007	86,117	155,890	0	39,436	20	0	3,088,330	40	0	40,240	3,279	0	0	9,836	49,180	1,660
2009-09-23	266	3,281,024	324,336	153,307	171,029	0	53,126	0	0	2,903,422	140	0	48,728	0	0	0	29,508	32,787	1,245
2009-09-24	267	3,133,714	317,848	161,913	155,935	0	44,220	20	0	2,771,486	140	0	21,120	6,557	0	0	19,672	45,902	0
2009-09-25	268	4,408,221	605,644	421,696	183,948	0	33,582	0	0	3,768,995	0	0	34,560	3,279	0	0	13,115	239,344	830
2009-09-28	271	3,294,004	429,581	231,967	197,614	0	20,823	0	0	2,843,300	300	0	24,680	16,393	0	0	0	55,738	277
2009-09-29	272	3,169,390	319,363	182,621	136,742	0	31,335	0	0	2,818,352	340	80	14,140	6,557	0	0	16,393	13,115	1,246
2009-09-30	273	3,395,393	329,320	203,155	126,165	0	29,620	0	0	3,035,676	777	0	2,320	6,557	0	0	13,115	9,836	2,766
2009-10-01	274	3,230,298	420,536	199,082	221,454	0	17,788	0	0	2,791,574	400	20	3,720	16,393	0	0	3,279	32,787	3,320
2009-10-02	275	3,359,867	298,832	165,555	133,277	0	20,204	0	0	3,040,671	160	0	920	9,836	0	0	13,115	39,344	0
2009-10-05	278	2,842,819	187,218	83,087	104,131	0	9,618	0	0	2,645,943	40	40	600	0	0	0	3,279	19,672	0
2009-10-06	279	3,614,060	322,356	209,677	112,679	0	31,078	0	0	3,260,506	120	40	1,400	0	0	0	9,836	13,115	1,245
2009-10-07	280	3,228,805	259,038	155,433	103,605	0	19,534	0	0	2,950,153	80	20	900	0	0	0	13,115	13,115	0
2009-10-08	281	3,705,452	461,143	319,978	141,165	0	29,786	0	0	3,214,483	40	20	320	9,836	0	0	19,672	26,230	415
2009-10-09	282	3,792,701	224,901	110,737	114,164	0	15,456	0	0	3,552,284	60	20	600	6,557	0	0	9,836	32,787	277
2009-10-12	285	3,797,839	519,586	416,010	103,576	0	14,974	0	0	3,263,259	20	0	880	6,557	0	0	6,557	39,344	623
2009-10-13	286	3,708,337	198,659	148,026	50,633	0	11,930	0	0	3,497,708	40	0	440	0	0	0	6,557	29,508	623
2009-10-14	287	3,543,710	379,283	313,241	66,042	0	17,173	0	0	3,147,194	60	20	240	3,279	0	0	6,557	45,902	277
2009-10-15	288	2,989,702	107,329	74,444	32,885	0	17,067	0	0	2,865,226	80	0	0	0	0	0	6,557	32,787	553
2009-10-19	292	16,628,868	217,022	155,539	61,483	0	8,322	0	0	16,403,484	40	0	620	6,557	0	0	3,279	32,787	0
2009-10-20	293	3,420,226	603,207	522,872	80,335	0	11,283	20	0	2,805,696	20	0	1,260	0	0	0	6,557	22,951	1,454
2009-10-22	295	2,814,664	166,213	122,895	43,318	0	4,366	20	0	2,644,045	20	0	200	0	0	0	0	45,902	1,246
2009-10-23	296	3,455,077	410,076	372,199	37,877	0	8,926	20	0	3,036,035	20	0	420	0	0	0	6,557	9,836	831
2009-10-26	299	3,028,742	19,202	5,258	13,944	0	14,371	0	0	2,995,149	20	0	0	0	0	0	13,115	36,066	102
2009-10-27	300	2,792,118	45,569	14,898	30,671	0	9,132	20	0	2,737,397	0	40	0	0	0	0	3,279	62,295	2,213
2009-10-28	301	2,885,045	45,782	24,437	21,345	0	26,694	40	0	2,812,529	0	0	140	0	0	0	19,672	68,852	0
2009-10-29	302	3,001,522	37,562	11,732	25,830	0	35,762	20	0	2,927,878	300	40	500	0	0	0	22,951	49,180	1,660
2009-10-30	303	3,202,421	48,939	23,688	25,251	0	38,720	20	0	3,114,722	20	0	0	0	0	0	29,508	78,689	2,766
2009-11-02	306	2,231,297	26,444	17,794	8,650	0	18,172	20	0	2,186,601	60	0	0	0	0	0	13,115	39,344	1,038
2009-11-03	307	2,830,454	21,883	13,135	8,748	0	22,301	40	0	2,786,230	0	0	0	0	0	0	16,393	32,787	415
2009-11-04	308	2,263,117	84,635	73,689	10,946	0	16,846	20	0	2,161,368	248	0	0	0	0	0	13,115	55,738	623
2009-11-05	309	2,655,459	215,777	202,232	13,545	0	18,220	20	0	2,421,214	228	0	0	0	0	0	13,115	91,803	623
2009-11-06	310	1,973,749	130,674	116,981	13,693	0	10,120	20	0	1,832,667	268	0	0	0	0	0	6,557	39,344	208
2009-11-09	313	2,190,392	500,559	487,154	13,405	0	23,323	40	19,672	1,646,778	20	0	0	0	0	0	19,672	26,230	208
2009-11-10	314	2,319,868	150,500	105,348	45,152	0	7,713	20	16,393	2,145,182	60	0	0	0	0	0	3,279	42,623	208
2009-11-11	315	2,366,321	675,046	667,873	7,173	0	26,586	20	29,508	1,635,161	0	0	0	0	0	0	19,672	29,508	0
2009-11-12	316	2,959,787	372,504	355,857	16,647	0	42,453	20	16,393	2,528,417	0	0	0	0	20	0	32,787	52,459	208
2009-11-13	317	2,418,178	28,381	5,320	23,061	0	16,335	20	32,787	2,340,655	0	0	240	0	0	0	9,836	68,852	0
2009-11-16	320	2,589,793	27,889	17,433	10,456	0	24,257	0	32,787	2,504,800	60	0	0	0	0	0	16,393	22,951	208
2009-11-17	321	2,031,077	13,437	4,517	8,920	0	26,789	20	16,393	1,974,438	0	0	0	0	0	0	22,951	32,787	0
2009-11-19	323	2,383,641	35,384	20,759	14,625	0	16,814	0	13,115	2,318,328	0	0	0	0	0	0	9,836	39,344	0
2009-11-20	324	2,499,587	12,397	3,669	8,728	0	17,669	0	19,672	2,449,849	0	0	0	0	0	0	13,115	16,393	208
2009-11-23	327	2,293,058	23,600	12,606	10,994	0	23,719	0	6,557	2,239,182	0	0	0	0	0	0	16,393	45,902	0
2009-11-24	328	2,038,845	22,629	8,453	14,176	0	22,105	0	3,279	1,990,832	0	0	0	0	0	0	16,393	26,230	0
2009-11-25	329	2,235,860	38,436	24,118	14,318	0	28,069	20	9,836	2,159,499	0	0	0	0	20	0	19,672	29,508	0
2009-11-26	330	2,063,218	12,611	5,994	6,617	0	14,913	0	3,279	2,032,415	0	0	0	0	0	0	9,836	16,393	0
2009-11-27	331	2,558,978	18,059	9,691	8,368	0	9,311	0	3,279	2,528,329	0	0	0	0	20	0	3,279	26,230	623
2009-11-30	334	3,420,259	258,723	249,004	9,719	0	20,301	0	9,836	3,131,399	0	0	0	0	140	0	13,115	13,115	0
2009-12-01	335	1,825,735	16,020	11,311	4,709	0	20,899	0	208	1,788,548	60	0	0	0	0	0	16,393	26,230	0
2009-12-02	336	2,228,962	18,436	13,206	5,230	0	16,252	0	0	2,194,274	0	0	0	0	0	0	9,836	36,066	0
2009-12-03	337	2,829,912	329,772	325,995	3,777	0	18,524	0	3,487	2,478,109	20	0	0	0	40	0	13,115	39,344	0
2009-12-04	338	2,681,643	13,938	7,356	6,582	0	14,973	20	3,279	2,649,433	0	0	180	0	20	0	9,836	32,787	208
2009-12-07	341	2,764,756	326,861	324,240	2,621	0	12,017	0	6,557	2,419,301	20	0	0	0	20	0	9,836	36,066	0
2009-12-08	342	2,983,779	230,663	227,026	3,637	0	17,191	0	10,044	2,725,881	0	0	0	0	120	0	9,836	62,295	0
2009-12-09	343	3,854,997	47,642	43,261	4,381	0	26,943	40	13,115	3,767,257	0	0	0	0	0	0	19,672	98,361	0
2009-12-10	344	1,722,018	95,124	93,653	1,471	0	22,533	0	6,972	1,597,389	0	0	0	0	0	0	16,393	22,951	0
2009-12-11	345	1,876,727	49,312	48,041	1,271	0	8,320	0	3,487	1,815,608	0	0	0	0	0	0	3,279	26,230	0
2009-12-14	348	2,566,646	415,214	413,776	1,438	0	26,778	0	6,557	2,118,077	20	0	0	0	0	0	19,672	62,295	0
2009-12-15	349	1,384,774	52,986	51,926	1,060	0	14,542	0	6,557	1,310,689	0	0	0	0	0	0	9,836	42,623	0
2009-12-16	350	1,608,733	188,698	186,583	2,115	0	17,334	0	6,765	1,395,936	0	0	0	0	0	0	13,115	29,508	208
2009-12-17	351	2,501,281	365,056	363,018	2,038	0	19,601	0	9,836	2,106,788	0	0	0	0	0	0	16,393	32,787	0
2009-12-18	352	2,493,014	101,550	100,087	1,463	0	9,059	0	6,557	2,375,848	0	0	0	0	0	0	3,279	22,951	208
2009-12-21	355	2,061,193	64,909	63,266	1,643	0	13,463	0	6,557	1,976,264	0	0	0	0	0	0	6,557	13,115	0
2009-12-22	356	2,095,283	128,299	123,265	5,034	0	13,028	20	6,557	1,947,379	0	0	0	0	0	0	6,557	32,787	0
2009-12-23	357	1,796,286	160,863	158,783	2,080	0	11,434	0	3,279	1,620,710	0	0	0	0	0	0	6,557	29,508	0
2009-12-28	362	2,539,974	298,384	297,124	1,260	0	15,108	0	9,836	2,216,646	0	0	0	0	0	0	9,836	62,295	0
2009-12-29	363	2,371,399	79,551	77,043	2,508	0	14,297	0	6,557	2,270,974	20	0	0	0	0	0	9,836	49,180	0
2009-12-30	364	1,179,479	37,041	36,541	500	0	10,831	0	13,115	1,118,492	0	0	0	0	0	0	6,557	45,902	0
2010-01-04	4	1,605,959	82,586	80,446	2,140	0	13,187	0	0	1,510,186	0	0	0	0	0	0	9,957	49,785	0
2010-01-05	5	1,117,326	93,783	91,323	2,460	0	5,619	0	10,167	1,007,757	0	0	0	0	0	0	3,319	66,380	0
2010-01-06	6	1,358,394	152,406	144,337	8,069	0	12,787	0	3,319	1,189,882	0	0	0	0	0	0	9,957	59,742	0
2010-01-07	7	1,656,287	92,546	82,886	9,660	0	7,299	0	210	1,556,232	0	0	0	0	0	0	3,319	56,423	0
2010-01-08	8	1,202,511	64,462	61,112	3,350	0	13,707	0	0	1,124,342	0	0	0	0	0	0	9,957	129,441	0
2010-01-11	11	1,284,617	27,944	22,354	5,590	0	8,478	0	0	1,248,195	0	20	0	0	0	0	6,638	66,380	0
2010-01-12	12	1,240,649	37,710	34,590	3,120	0	2,050	0	3,319	1,197,570	0	0	0	0	0	0	0	33,190	0
2010-01-13	13	1,361,992	32,891	31,891	1,000	0	5,619	0	3,529	1,319,953	0	0	0	0	0	0	3,319	49,785	0
2010-01-14	14	1,620,037	67,642	61,872	5,770	0	4,820	0	210	1,547,325	40	0	120	0	0	0	0	76,337	0
2010-01-15	15	1,379,639	53,416	48,996	4,420	0	17,446	0	210	1,308,357	210	0	0	0	0	0	13,276	99,570	0
2010-01-18	18	1,160,455	36,901	32,341	4,560	0	8,099	0	9,957	1,105,478	20	0	0	0	0	0	3,319	63,061	0
2010-01-19	19	2,158,296	701,352	695,032	6,320	0	4,170	0	420	1,452,334	20	0	0	0	0	0	0	59,742	0
2010-01-20	20	2,234,862	347,268	341,528	5,740	20	7,699	20	210	1,879,645	20	0	0	0	0	0	3,319	92,932	210
2010-01-21	21	1,618,018	70,142	63,982	6,160	0	7,359	0	0	1,540,477	40	0	0	0	0	0	3,319	82,975	0
2010-01-22	22	1,486,276	54,185	50,975	3,210	0	3,180	0	9,957	1,418,934	20	0	0	0	0	0	0	53,104	0
2010-01-25	25	2,261,335	61,953	59,753	2,200	0	16,177	0	7,058	2,176,127	20	0	0	0	0	0	9,957	76,337	0
2010-01-26	26	1,818,507	53,925	52,045	1,880	0	15,977	0	6,638	1,741,927	40	0	0	0	0	0	9,957	63,061	0
2010-01-27	27	2,058,856	59,703	58,663	1,040	0	22,966	0	19,914	1,956,233	40	0	0	0	0	0	13,276	66,380	0
2010-01-28	28	1,590,983	30,702	27,362	3,340	0	4,639	0	10,167	1,545,435	40	0	0	0	0	0	3,319	39,828	0
2010-01-29	29	1,929,683	144,339	138,899	5,440	0	15,856	0	6,638	1,762,850	0	0	0	0	0	0	13,276	46,466	0
2010-02-01	32	1,713,169	53,576	49,696	3,880	0	7,449	0	3,529	1,648,575	40	0	60	0	0	0	3,319	73,018	0
2010-02-02	33	1,659,805	42,010	37,130	4,880	0	6,759	0	3,319	1,607,697	20	0	0	0	0	0	3,319	36,509	210
2010-02-03	34	1,653,546	58,604	54,444	4,160	0	8,358	0	7,268	1,579,296	20	0	0	0	0	0	6,638	76,337	0
2010-02-04	35	1,552,826	45,668	40,958	4,710	0	6,509	0	0	1,500,649	0	20	0	0	0	0	3,319	53,104	0
2010-02-05	36	1,617,527	63,043	58,373	4,670	0	6,109	0	9,957	1,538,418	0	0	0	0	0	0	3,319	53,104	0
2010-02-08	39	2,056,087	64,133	58,333	5,800	0	6,629	0	13,486	1,971,819	20	0	0	0	0	0	3,319	116,165	0
2010-02-09	40	1,888,318	17,967	12,827	5,140	0	9,089	0	13,276	1,847,966	20	0	0	0	0	0	3,319	86,294	420
2010-02-10	41	1,851,919	50,767	47,317	3,450	0	7,259	0	6,638	1,787,215	40	0	0	0	0	0	3,319	56,423	0
2010-02-11	42	939,910	19,606	11,257	8,349	0	1,740	0	210	917,934	0	0	0	0	20	0	0	56,423	0
2010-02-12	43	1,690,559	98,752	94,732	4,020	0	8,999	0	29,871	1,552,937	0	0	0	0	0	140	3,319	66,380	0
2010-02-15	46	2,170,353	68,960	68,380	580	0	15,377	0	6,638	2,078,978	400	0	40	0	0	20	9,957	79,656	0
2010-02-16	47	2,097,959	14,793	14,533	260	0	6,811	0	6,638	2,069,677	40	0	0	0	0	60	3,319	69,699	0
2010-02-17	48	1,992,570	78,147	75,233	2,914	0	22,761	0	6,638	1,885,004	20	0	0	0	0	0	16,595	53,104	0
2010-02-18	49	2,884,923	91,194	87,194	4,000	0	14,977	0	9,957	2,768,695	100	0	0	0	0	0	9,957	86,294	0
2010-02-19	50	2,616,634	54,624	53,944	680	0	6,109	0	6,638	2,549,243	20	0	0	0	0	120	3,319	86,294	0
2010-02-22	53	2,218,119	57,084	53,744	3,340	0	8,378	0	6,638	2,145,959	60	0	0	0	0	20	6,638	82,975	0
2010-02-23	54	2,407,481	63,802	57,683	6,119	0	4,579	0	9,957	2,329,023	120	0	0	0	0	120	3,319	86,294	0
2010-02-24	55	2,245,911	40,889	37,789	3,100	0	7,838	0	3,319	2,193,825	40	0	0	0	0	480	6,638	86,294	0
2010-02-25	56	2,552,621	49,147	44,067	5,080	0	4,499	0	16,595	2,482,380	0	20	0	0	0	1,140	3,319	69,699	0
2010-02-26	57	2,206,365	51,225	49,945	1,280	0	5,454	0	0	2,149,686	0	0	0	0	0	720	3,319	76,337	0
2010-03-01	60	3,050,431	47,729	37,749	9,980	0	8,358	0	3,319	2,990,945	80	0	0	0	0	1,620	6,638	122,803	0
2010-03-02	61	2,300,795	17,358	6,978	10,380	0	4,179	0	0	2,279,238	20	0	0	0	0	2,420	3,319	69,699	0
2010-03-03	62	2,865,469	82,160	70,218	11,942	0	878	0	9,957	2,772,434	40	0	0	0	0	3,640	0	116,165	0
2010-03-04	63	1,827,001	96,896	77,477	19,419	0	14,436	0	3,319	1,712,290	60	20	380	0	0	580	13,276	106,208	0
2010-03-05	64	2,738,860	97,796	79,131	18,665	0	18,311	0	6,638	2,616,055	60	0	0	0	0	2,260	16,595	122,803	0
2010-03-08	67	2,090,885	53,533	20,914	32,619	0	12,217	0	0	2,025,075	60	0	0	3,319	0	6,440	9,957	79,656	0
2010-03-09	68	2,117,103	38,476	14,226	24,250	0	1,110	0	0	2,077,397	120	80	340	0	0	7,920	0	86,294	0
2010-03-10	69	1,881,713	54,861	34,941	19,920	0	7,098	0	0	1,819,734	20	0	300	0	0	6,360	6,638	46,466	0
2010-03-11	70	1,886,231	113,123	74,413	38,710	0	1,130	0	3,319	1,768,479	180	80	1,060	0	0	7,840	0	66,380	0
2010-03-12	71	1,588,739	144,582	80,756	63,826	0	8,058	0	3,319	1,432,420	360	20	880	0	0	4,400	6,638	56,423	210
2010-03-15	74	1,867,635	106,114	60,924	45,190	0	4,239	0	0	1,757,262	20	80	1,040	0	0	6,440	3,319	59,742	0
2010-03-16	75	1,909,653	111,772	34,672	77,100	0	670	0	0	1,797,131	80	360	320	0	0	8,520	0	73,018	0
2010-03-17	76	1,866,915	101,425	24,124	77,301	0	270	0	9,957	1,755,203	60	100	1,000	0	0	12,371	0	66,380	210
2010-03-18	77	2,139,076	234,908	111,870	123,038	0	7,348	0	0	1,896,660	160	60	1,860	0	0	22,990	6,638	89,613	0
2010-03-19	78	2,664,035	294,187	48,988	245,199	0	840	0	0	2,369,008	0	240	5,400	0	0	59,285	0	172,588	0
2010-03-22	81	4,425,024	396,336	45,820	350,516	0	7,916	0	0	4,020,532	240	440	9,240	0	0	88,510	6,638	258,882	0
2010-03-23	82	3,671,376	497,904	59,700	438,204	0	1,918	0	6,638	3,164,796	120	1,000	11,040	0	0	105,210	0	185,864	0
2010-03-24	83	3,030,017	477,509	54,240	423,269	0	879	0	0	2,551,509	120	400	7,680	0	0	66,800	0	159,312	0
2010-03-25	84	3,640,213	535,358	101,397	433,961	0	2,038	0	13,276	3,089,261	280	1,400	4,480	0	0	62,625	0	73,018	0
2010-03-26	85	3,155,865	781,841	82,603	699,238	0	17,791	0	0	2,355,873	360	640	5,800	0	0	236,998	13,276	139,398	0
2010-03-30	89	3,405,881	515,325	119,546	395,779	0	1,079	0	6,638	2,882,639	200	1,400	9,520	0	0	151,879	0	73,018	0
2010-03-31	90	3,283,430	573,148	112,727	460,421	0	839	0	0	2,709,003	440	1,200	8,240	0	0	113,492	0	199,140	0
2010-04-01	91	2,974,544	385,005	100,059	284,946	0	22,885	0	0	2,566,454	200	880	8,120	0	0	110,154	19,530	195,300	559
2010-04-06	96	4,423,086	904,635	249,606	655,029	40	7,637	40	0	3,510,454	320	2,800	15,400	0	0	288,737	6,638	298,710	0
2010-04-07	97	3,404,999	780,725	237,532	543,193	80	12,671	80	0	2,609,363	2,160	4,520	21,960	0	0	268,709	6,638	298,710	0
2010-04-08	98	3,440,327	1,048,896	300,825	748,071	160	24,030	160	0	2,364,041	3,200	4,080	14,440	6,638	0	470,658	19,914	119,484	0
2010-04-09	99	4,405,562	1,109,449	388,304	721,145	80	24,589	80	0	3,271,004	440	6,320	16,800	0	0	400,560	19,914	358,452	0
2010-04-12	102	3,409,981	781,063	327,249	453,814	40	15,355	40	0	2,613,003	520	34,960	6,600	0	0	265,371	13,276	139,398	0
2010-04-13	103	3,778,062	781,096	404,069	377,027	40	49,664	40	0	2,945,742	1,520	22,160	4,720	0	0	161,893	46,466	252,244	0
2010-04-14	104	5,174,653	853,535	400,005	453,530	40	14,990	40	0	4,304,928	1,160	48,604	4,640	0	0	133,520	6,638	232,330	0
2010-04-15	105	4,915,217	1,152,495	472,089	680,406	200	32,108	200	0	3,729,174	1,240	26,250	10,280	6,638	0	166,900	26,552	258,882	0
2010-04-16	106	4,771,733	1,235,091	473,465	761,626	40	53,488	40	0	3,481,634	1,480	17,780	4,040	0	0	173,576	39,828	225,692	0
2010-04-19	109	2,530,029	631,657	179,422	452,235	240	22,672	240	0	1,875,420	40	17,080	4,640	0	0	52,605	19,914	112,846	0
2010-04-20	110	5,031,207	1,435,914	890,675	545,239	120	22,667	120	0	3,571,466	1,040	90,085	1,480	0	0	91,795	13,276	238,968	0
2010-04-21	111	4,737,013	1,379,279	369,896	1,009,383	40	27,746	40	6,638	3,322,430	880	45,671	2,440	0	0	54,275	19,914	152,674	0
2010-04-22	112	5,787,501	1,872,933	1,426,690	446,243	40	20,516	40	0	3,893,812	200	137,432	3,080	0	0	48,430	13,276	305,348	0
2010-04-23	113	2,878,843	699,049	482,603	216,446	80	41,850	80	0	2,135,664	2,200	36,034	1,520	0	0	26,688	33,190	112,846	0
2010-04-26	116	2,507,340	658,824	300,834	357,990	80	37,192	80	6,638	1,801,326	1,600	91,761	1,120	0	0	11,913	26,552	159,312	0
2010-04-27	117	3,410,430	621,182	295,958	325,224	120	26,814	120	0	2,760,394	1,920	67,878	720	0	0	9,686	19,914	179,226	0
2010-04-28	118	3,932,780	848,298	405,033	443,265	0	36,832	0	0	3,046,330	1,320	71,230	0	0	0	11,913	26,552	112,846	0
2010-04-29	119	3,806,156	688,506	307,634	380,872	40	18,296	40	0	3,098,594	720	97,208	480	0	0	1,560	13,276	126,122	420
2010-04-30	120	3,462,126	701,068	290,918	410,150	40	17,118	40	6,638	2,734,262	1,320	46,928	720	0	0	480	6,638	232,330	0
2010-05-03	123	4,298,725	719,520	364,659	354,861	0	22,781	0	0	3,555,104	1,320	204,472	0	0	0	280	13,276	225,692	0
2010-05-04	124	2,895,560	390,596	221,658	168,938	0	42,460	0	0	2,461,464	1,040	74,582	0	0	0	80	33,190	292,072	0
2010-05-05	125	5,976,921	775,416	334,779	440,637	0	41,381	0	0	5,158,244	1,880	299,166	0	0	0	0	33,190	577,506	0
2010-05-06	126	5,383,066	628,710	263,967	364,743	80	31,062	80	0	4,721,814	1,400	306,289	0	0	0	200	19,914	504,488	0
2010-05-10	130	3,722,652	247,289	90,334	156,955	0	35,143	0	0	3,438,780	1,440	141,203	0	0	0	0	26,552	458,022	0
2010-05-11	131	3,095,316	99,406	41,258	58,148	0	39,972	0	6,638	2,947,180	1,280	46,090	0	0	0	0	26,552	219,054	0
2010-05-12	132	3,157,871	124,913	49,340	75,573	0	19,036	0	0	3,011,962	1,960	69,973	0	0	0	0	13,276	318,624	420
2010-05-14	134	1,848,826	41,800	24,840	16,960	0	20,756	0	0	1,785,530	740	15,120	0	0	0	0	13,276	292,072	0
2010-05-17	137	1,912,948	66,552	36,060	30,492	0	36,392	0	0	1,809,644	360	28,492	0	0	0	0	26,552	391,642	0
2010-05-18	138	2,775,811	30,201	22,041	8,160	0	13,786	0	0	2,730,944	880	7,200	0	0	0	0	6,638	152,674	0
2010-05-19	139	3,555,331	235,013	192,572	42,441	0	8,956	0	0	3,311,202	160	41,481	0	0	0	0	6,638	212,416	0
2010-05-20	140	2,074,731	60,167	53,377	6,790	0	27,163	0	0	1,986,921	480	5,950	0	0	0	0	16,595	232,330	0
2010-05-21	141	3,829,266	95,691	88,681	7,010	0	24,763	0	0	3,707,952	860	6,230	0	0	0	0	13,276	544,316	0
2010-05-25	145	1,331,474	8,760	5,200	3,560	0	18,777	0	0	1,302,817	1,120	2,760	0	0	0	0	9,957	209,097	0
2010-05-26	146	1,454,776	5,640	4,020	1,620	0	24,056	0	0	1,423,100	1,980	1,520	0	0	0	0	13,276	205,778	0
2010-05-27	147	1,986,004	74,486	60,716	13,770	20	13,423	20	0	1,897,155	920	13,230	0	0	0	0	6,638	219,054	0
2010-05-28	148	2,174,415	14,145	13,105	1,040	20	15,565	20	0	2,143,025	1,660	1,020	0	0	0	0	3,319	328,581	0
2010-05-31	151	2,477,602	7,509	6,189	1,320	0	6,233	0	0	2,463,480	380	1,200	0	0	0	0	3,319	653,843	0
2010-06-01	152	2,427,869	94,734	93,414	1,320	0	30,023	0	0	2,294,712	8,400	1,120	0	0	0	0	19,914	438,108	0
2010-06-02	153	2,268,478	34,960	34,640	320	0	25,244	0	0	2,200,250	8,024	320	0	0	0	0	13,276	391,642	0
2010-06-03	154	2,392,673	56,935	55,995	940	20	8,013	20	0	2,322,905	4,800	280	0	0	0	0	0	355,133	0
2010-06-04	155	2,514,040	128,688	128,448	240	0	29,459	0	6,638	2,327,359	21,896	200	0	0	0	0	13,276	255,563	0
2010-06-07	158	2,824,857	146,672	146,492	180	0	16,306	0	0	2,655,323	6,556	120	0	0	0	0	0	308,667	0
2010-06-08	159	2,271,302	290,184	289,984	200	0	31,096	0	0	1,942,355	7,667	40	0	0	0	0	3,319	275,477	0
2010-06-09	160	2,072,952	120,397	120,117	280	0	57,606	0	6,638	1,884,871	3,440	20	0	0	0	0	16,595	331,900	0
2010-06-10	161	2,225,330	135,187	131,568	3,619	0	29,755	0	6,638	2,050,070	3,680	140	0	0	0	0	16,595	302,029	0
2010-06-11	162	1,971,451	138,732	127,972	10,760	0	21,258	0	6,638	1,803,303	1,520	100	0	0	0	0	6,638	275,477	0
2010-06-14	165	2,596,454	85,646	81,427	4,219	0	21,921	0	9,957	2,478,170	760	2,440	0	0	0	0	3,319	308,667	0
2010-06-15	166	3,474,967	617,492	616,172	1,320	0	33,174	0	19,914	2,804,047	340	440	0	0	0	0	19,914	302,029	0
2010-06-16	167	3,162,473	408,708	406,109	2,599	20	35,353	20	13,276	2,703,220	220	1,340	120	0	0	0	23,233	202,459	0
2010-06-17	168	1,958,793	97,947	96,748	1,199	0	50,933	0	0	1,809,373	540	140	0	0	0	0	26,552	162,631	0
2010-06-18	169	2,844,475	429,832	429,232	600	0	53,240	0	6,638	2,354,565	200	100	0	0	0	0	33,190	225,692	0
2010-06-21	172	2,775,329	483,818	481,639	2,179	20	54,473	20	26,552	2,209,946	520	1,080	580	0	0	0	36,509	258,882	0
2010-06-22	173	3,140,125	230,195	226,658	3,537	0	31,237	0	39,828	2,838,485	380	280	160	0	0	0	13,276	292,072	0
2010-06-23	174	3,515,805	27,312	24,213	3,099	0	91,392	0	39,828	3,357,273	0	960	240	0	0	0	63,061	471,298	0
2010-06-24	175	3,481,246	505,485	500,509	4,976	40	77,591	40	6,638	2,890,972	520	140	0	0	0	0	19,914	604,058	0
2010-06-25	176	4,325,719	213,460	202,411	11,049	40	155,121	40	19,914	3,936,284	900	300	0	0	0	0	92,932	736,818	0
2010-06-28	179	2,966,793	87,975	80,235	7,740	80	70,861	80	26,552	2,779,865	1,460	100	0	0	0	0	23,233	471,298	0
2010-06-29	180	3,122,430	181,565	169,292	12,273	40	57,340	40	66,380	2,816,745	360	140	280	0	0	0	26,552	348,495	0
2010-06-30	181	6,168,858	45,676	37,116	8,560	240	125,866	240	58,590	5,936,126	2,360	40	760	0	0	0	78,120	1,080,660	0
2010-07-01	182	6,283,708	35,289	19,293	15,996	80	121,046	80	73,018	6,052,635	1,640	120	2,720	0	0	0	66,380	770,008	0
2010-07-02	183	6,351,890	166,556	136,762	29,794	160	120,942	160	99,570	5,963,662	1,000	40	640	13,276	0	0	92,932	1,088,632	1,678
2010-07-05	186	6,519,167	514,536	428,223	86,313	120	180,377	120	73,018	5,737,700	13,416	120	2,000	0	0	0	112,846	1,141,736	559
2010-07-06	187	6,809,420	809,202	713,356	95,846	0	94,298	0	59,742	5,841,538	4,640	40	4,880	6,638	0	0	39,828	1,420,532	0
2010-07-07	188	7,687,301	170,315	94,893	75,422	40	138,134	40	66,380	7,309,992	2,440	200	5,520	6,638	0	0	53,104	1,692,690	3,356
2010-07-08	189	6,604,351	399,307	258,031	141,276	240	210,650	240	79,656	5,909,818	4,680	160	6,640	26,552	0	0	106,208	1,261,220	1,678
2010-07-09	190	8,215,366	1,680,907	1,497,991	182,916	80	159,096	80	112,846	6,259,757	2,680	0	2,960	13,276	0	0	86,294	776,646	1,678
2010-07-12	193	7,311,526	1,383,064	881,336	501,728	0	128,376	0	126,122	5,669,444	4,520	0	3,640	6,638	0	0	59,742	564,230	0
2010-07-13	194	5,389,870	328,102	97,124	230,978	40	114,488	40	53,104	4,891,776	2,360	80	2,800	0	0	0	26,552	424,832	0
2010-07-14	195	5,583,384	402,038	78,096	323,942	40	140,074	40	73,018	4,949,364	18,850	80	4,640	13,276	0	0	59,742	643,886	559
2010-07-15	196	4,718,086	301,351	60,034	241,317	0	119,335	0	33,190	4,259,850	4,360	240	1,600	6,638	0	0	79,656	424,832	0
2010-07-16	197	3,743,019	210,865	51,561	159,304	40	76,371	40	0	3,450,503	5,240	240	3,280	0	0	0	59,742	365,090	0
2010-07-19	200	3,857,746	116,647	43,654	72,993	40	80,969	40	13,276	3,643,494	3,320	0	320	0	0	0	59,742	318,624	559
2010-07-20	201	3,830,403	141,524	53,517	88,007	120	47,083	120	13,276	3,623,440	4,960	0	160	6,638	0	0	13,276	305,348	0
2010-07-21	202	3,259,726	81,406	22,578	58,828	40	68,428	40	33,190	3,070,782	5,880	0	0	0	0	0	39,828	331,900	0
2010-07-22	203	4,730,103	157,582	68,176	89,406	40	221,398	40	86,294	4,239,683	25,106	40	280	6,638	0	0	86,294	331,900	0
2010-07-23	204	4,133,419	118,854	52,620	66,234	0	168,206	0	19,914	3,804,553	21,892	0	600	6,638	0	0	119,484	424,832	0
2010-07-26	207	4,053,205	195,230	15,823	179,407	80	124,672	80	53,104	3,677,279	2,840	40	9,640	0	0	0	66,380	292,072	0
2010-07-27	208	4,465,801	240,002	35,335	204,667	80	113,855	80	53,104	4,054,880	3,880	0	15,280	6,638	0	0	73,018	278,796	0
2010-07-28	209	4,362,458	214,616	7,672	206,944	0	130,934	0	79,656	3,935,692	1,560	0	7,960	0	0	0	92,932	252,244	0
2010-07-29	210	4,535,055	142,917	49,492	93,425	0	83,075	0	92,932	4,215,131	1,000	200	9,720	0	0	0	66,380	219,054	0
2010-07-30	211	4,399,410	109,929	8,067	101,862	0	50,252	0	26,552	4,211,917	760	280	18,400	0	0	0	39,828	219,054	0
2010-08-02	214	4,690,318	300,746	15,714	285,032	0	129,748	0	66,380	4,193,044	400	0	20,280	6,638	0	0	112,846	411,556	0
2010-08-03	215	5,575,874	280,028	25,348	254,680	0	137,785	0	66,380	5,091,321	360	80	9,040	0	0	0	119,484	438,108	0
2010-08-04	216	5,638,141	662,545	9,230	653,315	0	180,120	0	46,466	4,748,810	200	0	26,560	0	0	0	146,036	318,624	0
2010-08-05	217	4,681,941	482,535	3,300	479,235	0	36,592	0	0	4,162,774	40	0	11,720	0	0	0	26,552	245,606	0
2010-08-06	218	4,021,732	393,820	14,346	379,474	40	75,306	40	0	3,552,366	200	400	198,550	0	0	0	33,190	557,592	0
2010-08-09	221	5,221,102	815,205	30,569	784,636	0	186,943	0	26,552	4,190,922	1,480	840	566,965	0	0	0	132,760	345,176	839
2010-08-10	222	6,410,991	949,549	64,611	884,938	0	130,507	0	39,828	5,290,387	720	1,880	607,880	0	0	0	112,846	477,936	0
2010-08-11	223	6,370,574	1,090,175	83,993	1,006,182	0	183,911	0	26,552	5,069,616	320	480	754,388	0	0	0	159,312	404,918	0
2010-08-12	224	5,723,456	665,014	39,398	625,616	0	263,184	0	0	4,791,698	3,560	120	467,320	0	0	0	192,502	305,348	0
2010-08-13	225	5,262,447	672,808	22,058	650,750	0	236,967	0	0	4,351,912	760	480	551,100	6,638	0	0	185,864	185,864	0
2010-08-16	228	5,643,881	766,249	67,488	698,761	0	196,958	0	0	4,679,074	1,600	1,120	336,519	0	0	0	73,018	252,244	8,390
2010-08-17	229	4,844,206	581,134	71,056	510,078	0	242,614	0	0	4,014,978	5,480	1,240	310,248	0	0	0	106,208	192,502	3,356
2010-08-18	230	5,431,020	414,128	32,768	381,360	0	243,524	0	13,276	4,758,212	1,880	1,160	220,454	0	0	0	53,104	219,054	0
2010-08-19	231	5,456,672	349,294	57,144	292,150	0	363,285	0	6,638	4,735,855	1,600	1,840	152,205	0	0	0	79,656	225,692	0
2010-08-20	232	5,891,998	422,004	62,416	359,588	0	652,372	0	0	4,816,942	680	1,000	229,906	0	0	0	106,208	165,950	0
2010-08-23	235	4,560,406	439,190	177,772	261,418	0	364,954	0	19,914	3,736,108	240	880	161,796	0	0	0	26,552	139,398	0
2010-08-24	236	5,188,396	78,411	20,450	57,961	0	484,556	0	0	4,624,870	559	400	4,600	0	0	0	66,380	199,140	0
2010-08-25	237	5,585,862	87,761	31,533	56,228	0	430,066	0	19,914	5,047,841	280	3,000	22,280	0	0	0	59,742	165,950	0
2010-08-26	238	5,718,844	539,530	284,108	255,422	0	244,822	0	13,276	4,921,176	40	1,040	120,000	0	0	0	79,656	192,502	1,678
2010-08-27	239	6,253,166	218,881	94,825	124,056	0	1,341,010	0	0	4,693,115	160	2,080	35,840	0	0	0	46,466	132,760	0
2010-08-30	242	3,987,378	115,586	56,039	59,547	0	199,540	0	6,638	3,665,574	40	600	12,040	0	0	0	19,914	152,674	559
2010-08-31	243	5,030,180	175,486	126,902	48,584	0	730,152	0	0	4,124,542	0	640	17,400	0	0	0	19,914	146,036	0
2010-09-01	244	4,740,940	189,232	102,418	86,814	0	305,588	0	0	4,244,322	1,798	360	17,760	0	0	0	33,190	152,674	0
2010-09-02	245	4,190,810	160,456	84,630	75,826	40	277,118	40	0	3,753,036	160	160	31,760	0	0	0	6,638	112,846	1,678
2010-09-03	246	4,574,570	226,228	95,904	130,324	0	609,718	0	0	3,738,304	320	0	71,520	0	0	0	0	112,846	0
2010-09-06	249	4,815,180	161,548	40,359	121,189	0	1,427,850	0	0	3,224,982	800	80	86,560	0	0	0	26,552	146,036	3,356
2010-09-07	250	4,226,921	307,835	31,690	276,145	80	720,975	80	0	3,196,752	1,279	120	193,766	0	0	0	26,552	199,140	839
2010-09-08	251	4,252,620	274,664	46,407	228,257	0	366,064	0	0	3,611,492	400	320	154,012	0	0	0	19,914	79,656	0
2010-09-09	252	4,273,231	107,815	54,748	53,067	40	786,163	40	0	3,376,297	2,916	160	30,880	0	0	0	19,914	92,932	0
2010-09-10	253	2,847,426	140,234	52,814	87,420	0	151,916	0	0	2,554,196	1,080	160	46,720	0	0	0	19,914	92,932	420
2010-09-13	256	3,313,375	90,832	54,448	36,384	0	102,391	0	0	3,119,992	160	120	11,960	0	0	0	39,828	59,742	0
2010-09-14	257	4,184,050	81,608	49,070	32,538	0	198,710	0	0	3,903,292	440	100	5,840	0	0	0	26,552	73,018	0
2010-09-15	258	2,474,993	113,381	78,814	34,567	0	85,717	0	0	2,275,455	440	80	5,140	0	0	0	26,552	69,699	0
2010-09-16	259	1,433,003	17,240	7,840	9,400	0	45,734	0	0	1,369,989	40	120	2,880	0	0	0	19,914	9,957	280
2010-09-17	260	2,100,704	90,719	48,799	41,920	0	25,698	0	0	1,984,127	160	320	3,320	0	0	0	6,638	53,104	0
2010-09-20	263	2,170,207	86,398	35,318	51,080	0	37,117	0	0	2,045,392	1,300	300	2,100	0	0	0	9,957	46,466	280
2010-09-21	264	2,444,239	142,665	95,723	46,942	0	25,948	0	0	2,274,946	680	160	1,940	0	0	0	19,914	36,509	0
2010-09-22	265	2,567,078	116,975	50,583	66,392	20	28,989	20	0	2,420,234	860	60	1,220	0	0	0	16,595	63,061	419
2010-09-23	266	2,187,138	73,495	20,206	53,289	0	30,895	0	0	2,081,568	1,180	20	300	0	0	0	9,957	63,061	839
2010-09-27	270	2,495,989	45,976	27,916	18,060	0	27,417	0	0	2,422,276	320	60	0	0	0	0	9,957	59,742	1,120
2010-09-28	271	1,424,902	62,036	40,226	21,810	0	17,258	0	0	1,345,368	240	60	200	0	0	0	6,638	43,147	210
2010-09-29	272	2,542,563	70,116	25,176	44,940	40	59,888	40	0	2,412,039	480	140	1,260	0	0	0	39,828	126,122	1,400
2010-09-30	273	2,154,534	52,459	16,479	35,980	0	26,615	0	0	2,075,140	320	80	1,480	0	0	0	16,595	102,889	280
2010-10-01	274	2,795,094	87,065	59,675	27,390	0	15,607	0	0	2,692,042	380	120	780	0	0	0	9,957	106,208	0
2010-10-04	277	1,431,087	64,177	49,008	15,169	0	16,206	0	0	1,350,664	40	20	140	0	0	0	13,276	56,423	0
2010-10-05	278	1,647,220	69,323	39,154	30,169	0	7,289	0	0	1,570,348	260	40	1,120	3,319	0	0	3,319	106,208	0
2010-10-06	279	1,056,774	35,680	13,980	21,700	0	6,579	0	0	1,014,185	330	20	3,160	0	20	0	3,319	79,656	0
2010-10-07	280	1,354,943	51,464	34,854	16,610	0	18,425	0	0	1,284,704	350	180	2,780	0	0	0	16,595	96,251	0
2010-10-11	284	1,388,767	59,785	39,415	20,370	0	13,657	0	0	1,315,205	120	280	3,940	0	0	0	9,957	59,742	0
2010-10-12	285	1,701,736	97,764	60,874	36,890	0	10,168	0	0	1,593,704	100	220	7,860	0	0	0	6,638	129,441	0
2010-10-13	286	1,547,063	66,765	41,135	25,630	0	11,208	0	210	1,468,550	330	240	3,600	0	0	0	6,638	99,570	0
2010-10-14	287	1,318,053	50,733	37,293	13,440	0	4,279	0	0	1,262,941	100	100	1,320	0	0	0	3,319	109,527	0
2010-10-18	291	1,605,011	34,980	9,910	25,070	0	7,949	0	0	1,561,692	390	180	1,640	0	0	0	3,319	92,932	630
2010-10-19	292	2,227,162	44,986	26,706	18,280	0	21,575	0	0	2,160,541	60	220	680	0	0	0	16,595	109,527	0
2010-10-21	294	1,810,992	14,170	7,070	7,100	0	10,658	0	0	1,786,124	40	180	180	0	0	0	6,638	39,828	0
2010-10-22	295	2,018,382	25,950	13,620	12,330	0	15,886	0	0	1,976,526	20	240	920	0	0	0	13,276	69,699	210
2010-10-25	298	1,580,082	22,959	10,079	12,880	0	9,798	0	0	1,547,325	0	360	780	0	0	0	6,638	79,656	0
2010-10-26	299	1,820,551	27,469	12,799	14,670	0	15,906	0	0	1,777,176	0	340	100	0	0	0	13,276	76,337	0
2010-10-27	300	1,655,886	25,195	10,859	14,336	0	16,192	0	0	1,614,499	0	200	0	0	0	0	13,276	96,251	208
2010-10-28	301	2,207,577	28,130	11,440	16,690	0	17,836	0	0	2,161,591	20	240	340	0	0	0	13,276	112,846	0
2010-10-29	302	1,757,088	16,690	7,250	9,440	0	19,205	0	0	1,721,173	20	80	180	0	0	0	16,595	106,208	0
2010-11-01	305	1,625,304	34,790	13,790	21,000	0	18,696	0	0	1,571,818	0	80	1,620	0	0	0	13,276	126,122	210
2010-11-02	306	2,181,833	56,919	22,670	34,249	0	26,414	0	0	2,098,320	180	120	820	0	40	0	19,914	89,613	0
2010-11-04	308	2,110,034	18,570	6,720	11,850	0	12,918	0	0	2,078,406	140	100	240	0	0	0	6,638	112,846	210
2010-11-05	309	1,525,898	17,319	9,159	8,160	20	12,768	20	0	1,495,691	100	40	140	0	80	0	6,638	106,208	0
2010-11-08	312	1,657,019	14,950	7,400	7,550	0	10,678	0	0	1,631,391	0	220	120	0	80	0	6,638	109,527	0
2010-11-09	313	2,095,199	26,329	16,359	9,970	0	7,839	0	0	2,060,971	60	140	220	0	40	0	3,319	102,889	0
2010-11-10	314	1,789,745	29,355	23,815	5,540	0	13,956	0	0	1,746,354	80	40	760	0	20	0	13,276	96,251	20
2010-11-11	315	2,156,092	33,638	20,858	12,780	0	21,445	0	0	2,101,009	0	200	300	0	0	0	16,595	119,484	0
2010-11-15	319	1,963,667	45,072	35,063	10,009	0	10,218	0	0	1,908,297	80	220	0	0	20	0	6,638	79,656	0
2010-11-16	320	2,426,639	43,023	36,393	6,630	0	19,756	0	0	2,363,840	20	140	100	0	0	0	13,276	119,484	0
2010-11-17	321	1,875,174	18,169	13,499	4,670	0	21,435	0	0	1,835,530	40	180	0	0	0	0	16,595	119,484	0
2010-11-18	322	1,523,831	24,319	18,849	5,470	0	18,316	0	0	1,481,196	0	480	0	0	0	0	13,276	79,656	0
2010-11-19	323	1,638,657	107,915	102,245	5,670	0	11,398	0	210	1,519,134	0	100	0	0	0	0	6,638	96,251	0
2010-11-22	326	1,431,581	111,756	105,926	5,830	0	8,359	0	0	1,311,466	0	120	0	0	0	0	3,319	112,846	0
2010-11-23	327	1,439,860	124,678	119,961	4,717	0	15,325	0	0	1,299,857	0	60	0	0	0	0	9,957	79,656	0
2010-11-24	328	2,048,699	123,676	120,416	3,260	0	22,075	0	0	1,902,948	0	80	0	0	0	0	16,595	122,803	0
2010-11-25	329	1,602,625	53,809	50,059	3,750	0	13,717	0	0	1,535,099	0	0	0	0	0	0	9,957	63,061	0
2010-11-26	330	1,902,609	178,334	172,104	6,230	0	16,337	0	0	1,706,888	210	120	0	0	20	0	9,957	99,570	0
2010-12-02	336	2,522,522	185,592	178,272	7,320	0	13,298	0	0	2,322,752	40	140	0	0	0	0	6,638	112,846	0
2010-12-03	337	2,700,803	57,027	52,897	4,130	0	15,616	0	210	2,627,890	60	180	0	0	0	0	13,276	146,036	0
2010-12-06	340	2,276,296	127,959	121,399	6,560	0	23,045	0	0	2,125,292	0	40	0	0	0	0	16,595	142,717	0
2010-12-07	341	2,185,593	94,090	88,430	5,660	0	18,096	0	0	2,073,197	210	100	0	0	0	0	13,276	89,613	0
2010-12-08	342	1,707,984	84,091	81,041	3,050	0	13,087	0	0	1,609,966	0	60	0	0	0	0	9,957	86,294	0
2010-12-10	344	2,051,112	95,448	91,468	3,980	0	35,771	0	420	1,919,053	420	80	0	0	0	0	29,871	63,061	0
2010-12-13	347	2,155,485	69,929	63,569	6,360	0	16,337	0	0	2,069,219	0	140	0	0	0	0	9,957	86,294	0
2010-12-14	348	2,060,097	16,330	12,530	3,800	0	7,079	0	0	2,036,688	0	60	0	0	0	0	3,319	92,932	0
2010-12-15	349	2,157,553	52,047	45,148	6,899	0	17,415	0	0	2,088,091	0	100	0	0	20	0	16,595	69,699	0
2010-12-16	350	1,927,722	24,875	22,075	2,800	0	13,896	0	0	1,888,951	0	260	0	0	0	0	13,276	69,699	0
2010-12-17	351	2,299,070	77,542	74,362	3,180	0	9,332	0	0	2,208,844	0	60	0	0	0	0	6,638	102,889	0
2010-12-20	354	2,326,887	25,195	22,915	2,280	0	15,598	0	0	2,284,394	20	140	0	0	0	0	6,638	109,527	0
2010-12-21	355	1,939,784	16,788	14,298	2,490	0	17,457	0	0	1,904,599	100	140	0	0	0	0	9,957	106,208	0
2010-12-22	356	2,076,991	23,007	17,937	5,070	0	10,828	0	0	2,043,116	40	80	0	0	0	0	6,638	92,932	0
2010-12-28	362	2,882,272	878,379	871,720	6,659	0	16,617	0	0	1,987,276	0	160	0	0	0	0	6,638	76,337	0
2010-12-29	363	1,970,223	87,567	84,897	2,670	0	7,759	0	0	1,874,897	0	100	0	0	0	0	3,319	59,742	0
2010-12-30	364	1,842,114	59,149	56,689	2,460	0	9,948	0	0	1,773,017	0	40	0	0	40	0	6,638	69,699	0
2011-01-03	3	1,862,338	68,526	65,986	2,540	0	13,947	0	0	1,779,865	0	80	0	0	0	0	9,957	76,337	0
2011-01-04	4	2,258,438	92,608	89,588	3,020	0	16,086	0	0	2,149,744	0	60	0	0	20	0	13,276	76,337	0
2011-01-05	5	3,954,654	8,000	5,080	2,920	0	17,716	0	6,638	3,922,300	0	0	0	0	0	0	13,276	112,846	0
2011-01-06	6	2,399,585	26,038	17,609	8,429	0	22,184	0	0	2,351,363	0	40	200	0	0	0	19,914	76,337	0
2011-01-07	7	1,970,442	9,210	5,990	3,220	0	18,106	0	0	1,943,126	0	40	0	0	0	0	13,276	43,147	0
2011-01-10	10	1,684,207	6,450	3,600	2,850	0	3,200	0	7,058	1,667,229	270	100	0	0	0	0	0	69,699	0
2011-01-11	11	1,468,855	10,350	4,720	5,630	0	19,996	0	0	1,438,469	40	40	0	0	40	0	13,276	76,337	0
2011-01-12	12	2,060,357	10,429	3,220	7,209	0	28,744	0	7,478	2,013,706	0	40	0	0	0	0	19,914	112,846	0
2011-01-13	13	2,476,483	20,620	14,830	5,790	0	35,411	0	6,638	2,413,794	20	120	0	0	0	0	29,871	102,889	0
2011-01-14	14	2,230,194	4,830	2,670	2,160	0	19,366	0	210	2,205,788	0	0	0	0	0	0	13,276	76,337	0
2011-01-17	17	2,549,019	12,238	9,768	2,470	840	24,575	0	210	2,511,136	20	40	0	0	0	0	16,595	76,337	0
2011-01-18	18	2,128,026	7,040	5,150	1,890	0	16,157	0	3,529	2,101,260	40	60	0	0	0	0	9,957	66,380	0
2011-01-19	19	2,124,759	13,129	6,620	6,509	0	24,155	0	210	2,087,185	80	20	0	0	0	0	16,595	96,251	0
2011-01-20	20	2,504,645	21,586	20,296	1,290	840	27,194	0	3,529	2,451,476	20	80	0	0	0	0	19,914	86,294	0
2011-01-21	21	2,385,051	14,679	10,659	4,020	0	27,793	0	0	2,342,579	0	80	0	0	0	0	23,233	66,380	0
2011-01-24	24	2,495,125	23,758	20,158	3,600	1,120	30,155	0	0	2,440,032	60	180	0	0	0	0	16,595	76,337	0
2011-01-25	25	2,708,157	21,678	16,858	4,820	0	35,172	0	0	2,651,287	20	100	0	0	0	0	26,552	86,294	0
2011-01-26	26	2,036,526	10,510	8,850	1,660	840	28,304	0	210	1,996,522	140	80	0	0	0	0	19,914	66,380	0
2011-01-27	27	3,036,324	34,877	24,482	10,395	0	18,532	0	3,738	2,979,017	160	140	0	0	0	0	6,638	96,251	0
2011-01-28	28	3,144,964	8,360	6,280	2,080	840	24,096	0	0	3,111,228	440	40	0	0	0	0	13,276	126,122	0
2011-01-31	31	3,314,592	10,759	9,379	1,380	0	21,856	0	0	3,281,897	80	40	0	0	0	0	13,276	96,251	0
2011-02-01	32	2,317,333	11,080	7,160	3,920	0	27,354	0	0	2,278,719	180	40	0	0	0	0	19,914	73,018	0
2011-02-02	33	2,487,782	20,078	18,658	1,420	0	26,294	0	0	2,441,070	340	40	0	0	0	0	19,914	73,018	0
2011-02-03	34	2,279,104	6,900	6,180	720	0	29,434	20	0	2,242,490	260	0	0	0	0	0	19,914	79,656	0
2011-02-07	38	2,945,064	34,374	30,674	3,700	1,120	15,637	0	0	2,893,813	120	160	0	0	0	0	9,957	99,570	0
2011-02-09	40	2,915,751	9,580	6,200	3,380	0	22,315	0	280	2,883,296	280	300	0	0	0	0	16,595	82,975	0
2011-02-10	41	2,783,612	8,860	6,960	1,900	0	8,899	0	0	2,765,253	600	160	0	0	0	0	3,319	89,613	0
2011-02-11	42	2,614,561	17,508	15,478	2,030	0	14,947	0	0	2,581,926	180	80	0	0	0	0	9,957	76,337	0
2011-02-15	46	3,076,326	34,594	33,774	820	0	34,851	0	0	3,006,461	420	20	0	0	0	0	29,871	112,846	0
2011-02-16	47	2,131,215	17,676	16,616	1,060	0	21,825	0	0	2,091,554	160	40	0	0	0	0	16,595	66,380	0
2011-02-17	48	804,652	4,500	4,460	40	0	1,880	0	0	797,692	580	0	0	0	0	0	0	39,828	0
2011-02-18	49	1,807,942	1,700	1,260	440	0	13,397	0	0	1,792,745	100	0	0	0	0	0	9,957	73,018	560
2011-02-21	52	2,608,256	355,471	354,731	740	0	27,049	20	3,319	2,222,237	160	20	0	0	0	0	23,233	46,466	0
2011-02-22	53	2,686,626	89,182	88,222	960	0	21,855	0	0	2,575,469	120	0	0	0	0	0	16,595	139,398	0
2011-02-23	54	1,439,141	2,910	2,010	900	0	24,734	0	0	1,411,077	420	0	0	0	0	0	19,914	63,061	0
2011-02-24	55	1,834,102	4,120	2,060	2,060	0	12,787	0	0	1,816,835	360	0	0	0	20	0	9,957	56,423	0
2011-02-25	56	1,581,276	162,041	161,021	1,020	0	10,098	0	0	1,408,977	160	0	0	0	0	0	6,638	73,018	0
2011-02-28	59	1,553,076	10,948	8,948	2,000	0	12,557	0	0	1,529,511	60	60	0	0	0	0	9,957	53,104	0
2011-03-01	60	2,677,876	179,793	178,553	1,240	0	15,266	0	0	2,481,977	840	0	0	0	80	0	13,276	92,932	0
2011-03-02	61	2,438,232	211,336	209,976	1,360	0	4,297	0	3,319	2,218,900	380	0	0	0	0	0	3,319	69,699	0
2011-03-03	62	2,287,068	20,545	19,095	1,450	0	18,875	0	6,638	2,239,690	1,320	0	0	0	0	0	16,595	69,699	0
2011-03-04	63	2,279,883	28,933	28,593	340	0	14,257	0	0	2,235,613	1,080	0	0	0	0	0	9,957	129,441	0
2011-03-07	66	2,361,836	1,190	1,150	40	840	13,287	0	0	2,345,939	580	0	0	0	0	0	9,957	89,613	0
2011-03-09	68	2,581,409	9,368	8,308	1,060	0	8,748	20	0	2,562,683	590	0	0	0	0	0	6,638	132,760	0
2011-03-10	69	3,022,136	14,437	13,357	1,080	0	23,564	20	0	2,983,735	380	0	0	0	0	0	19,914	136,079	0
2011-03-14	73	2,678,863	19,795	19,375	420	0	9,398	0	0	2,647,770	1,900	0	0	0	0	0	6,638	112,846	0
2011-03-15	74	2,929,249	27,216	26,256	960	0	4,499	0	0	2,897,214	320	140	0	0	0	0	3,319	116,165	0
2011-03-16	75	2,696,618	16,750	11,512	5,238	0	9,691	0	0	2,669,997	180	40	0	0	0	0	6,638	63,061	0
2011-03-17	76	2,977,294	39,492	38,112	1,380	0	8,758	0	0	2,928,724	320	60	0	0	0	0	6,638	139,398	0
2011-03-18	77	3,301,144	33,959	32,719	1,240	0	15,145	0	0	3,251,340	700	120	0	0	0	0	9,957	192,502	0
2011-03-21	80	3,290,440	52,164	50,504	1,660	0	8,773	0	0	3,229,103	400	0	0	0	0	0	3,319	129,441	0
2011-03-22	81	4,070,270	44,510	41,713	2,797	0	15,385	0	13,276	3,996,119	980	80	0	0	0	0	9,957	132,760	0
2011-03-23	82	3,653,783	35,951	33,831	2,120	0	20,291	20	0	3,596,821	700	80	0	0	0	0	16,595	136,079	0
2011-03-24	83	3,212,467	137,803	136,783	1,020	0	15,724	40	0	3,058,000	900	260	0	0	0	0	9,957	116,165	0
2011-03-25	84	3,474,388	44,061	43,141	920	0	16,093	80	0	3,413,474	680	300	0	0	0	0	13,276	192,502	0
2011-03-28	87	3,929,971	299,936	299,176	760	0	30,248	20	0	3,599,227	540	80	0	0	0	0	26,552	152,674	0
2011-03-29	88	3,627,086	148,754	147,574	1,180	0	18,764	120	6,638	3,451,550	1,260	260	0	0	0	0	6,638	162,631	0
2011-03-30	89	3,963,975	203,980	202,720	1,260	0	55,914	40	0	3,700,401	3,640	0	380	0	0	0	39,828	155,993	0
2011-03-31	90	3,827,461	94,614	93,494	1,120	0	46,311	140	6,918	3,678,218	1,260	160	0	0	0	0	29,871	146,036	0
2011-04-01	91	3,533,756	106,628	103,668	2,960	0	39,940	20	0	3,383,788	3,380	60	1,060	0	0	0	29,871	189,183	0
2011-04-04	94	3,855,297	167,031	161,572	5,459	0	28,262	180	0	3,659,524	300	500	920	0	0	0	16,595	175,907	839
2011-04-05	95	3,503,361	382,164	373,644	8,520	0	50,952	20	0	3,069,865	360	620	1,560	0	0	0	36,509	215,735	0
2011-04-06	96	3,315,932	131,978	122,698	9,280	0	27,705	20	9,957	3,145,252	1,020	1,600	1,980	0	20	0	19,914	106,208	0
2011-04-07	97	3,690,103	324,526	315,626	8,900	0	38,681	0	0	3,326,156	740	440	3,080	0	0	0	29,871	192,502	0
2011-04-11	101	4,645,605	395,165	368,826	26,339	3,356	130,128	580	9,957	4,105,479	940	3,120	4,400	0	0	0	69,699	132,760	4,195
2011-04-12	102	4,516,302	86,262	60,722	25,540	0	55,298	520	3,319	4,370,703	200	3,640	6,180	0	0	280	26,552	126,122	0
2011-04-13	103	4,131,622	96,454	58,619	37,835	0	60,164	160	0	3,974,644	200	3,500	4,180	0	0	800	39,828	165,950	0
2011-04-14	104	8,467,406	1,062,533	982,109	80,424	0	119,101	40	839	7,283,613	1,280	8,000	13,960	0	0	1,520	92,932	444,746	1,678
2011-04-15	105	8,028,879	253,027	88,170	164,857	0	208,910	400	19,914	7,542,988	3,640	7,640	26,840	0	0	1,400	132,760	464,660	6,712
2011-04-18	108	7,434,860	311,774	112,300	199,474	0	125,836	320	46,466	6,948,504	1,960	24,480	32,080	0	40	16,320	73,018	411,556	25,170
2011-04-19	109	8,872,850	448,360	227,162	221,198	0	169,300	240	26,552	8,223,000	5,398	42,000	28,880	0	0	27,160	112,846	438,108	52,018
2011-04-20	110	8,971,320	508,356	257,856	250,500	0	130,482	200	19,914	8,310,010	2,358	63,700	28,080	0	0	27,760	86,294	351,814	13,424
2011-04-21	111	6,328,442	416,796	126,546	290,250	0	85,740	160	6,638	5,818,268	840	61,174	28,480	0	0	18,183	46,466	351,814	1,678
2011-04-26	116	6,523,927	822,739	122,120	700,619	0	68,480	120	0	5,632,108	480	435,441	32,840	0	0	44,160	46,466	258,882	11,746
2011-04-27	117	6,632,079	440,815	125,388	315,427	0	81,106	160	0	6,108,958	1,040	81,270	6,560	0	0	91,751	46,466	285,434	58,730
2011-04-28	118	5,809,995	293,987	104,400	189,587	0	61,358	40	0	5,453,770	840	93,856	10,320	0	0	32,395	33,190	265,520	87,256
2011-04-29	119	3,573,259	248,393	71,966	176,427	0	31,541	80	6,638	3,286,007	600	123,605	5,520	0	0	15,030	19,914	185,864	15,941
2011-05-02	122	3,825,346	270,057	56,754	213,303	0	51,974	0	13,276	3,488,799	1,240	140,784	11,640	0	80	4,920	39,828	205,778	32,721
2011-05-03	123	5,086,910	244,749	59,857	184,892	0	47,166	40	0	4,794,315	640	127,795	4,960	0	0	5,120	33,190	318,624	40,248
2011-05-04	124	4,410,529	107,036	30,778	76,258	0	63,167	0	13,276	4,226,530	520	38,220	9,800	0	0	5,720	46,466	272,158	57,052
2011-05-05	125	4,421,248	127,354	89,930	37,424	0	33,705	40	0	4,259,029	1,120	9,840	2,280	0	0	5,800	26,552	192,502	74,671
2011-05-06	126	5,017,244	146,274	8,510	137,764	0	92,682	160	6,638	4,770,130	1,360	4,680	3,200	0	0	5,720	79,656	265,520	117,460
2011-05-09	129	2,529,995	108,735	25,760	82,975	0	28,675	0	0	2,391,605	980	1,060	420	0	0	1,380	19,914	182,545	100,680
2011-05-10	130	2,219,234	16,703	4,649	12,054	0	22,664	20	9,957	2,166,630	3,260	260	1,420	0	0	640	16,595	202,459	129,206
2011-05-11	131	2,533,721	22,149	1,297	20,852	0	25,017	0	9,957	2,475,318	1,280	60	4,200	0	0	380	16,595	189,183	166,122
2011-05-12	132	2,858,131	25,925	18,895	7,030	0	34,416	20	13,276	2,783,294	1,200	240	780	0	0	0	26,552	219,054	291,972
2011-05-13	133	3,499,322	26,850	22,674	4,176	0	26,288	0	9,957	3,435,487	740	460	760	0	20	0	23,233	494,531	399,364
2011-05-16	136	3,414,469	19,983	10,151	9,832	0	73,074	0	3,319	3,316,074	2,019	1,880	380	0	20	0	66,380	238,968	352,380
2011-05-17	137	3,188,736	17,124	5,274	11,850	0	66,274	0	13,276	3,090,123	1,939	1,100	600	0	0	0	56,423	212,416	335,600
2011-05-18	138	3,300,717	7,898	4,238	3,660	0	46,422	0	3,319	3,241,379	1,699	260	1,620	0	0	160	39,828	278,796	130,884
2011-05-19	139	3,090,209	37,524	4,375	33,149	0	52,313	20	6,638	2,991,714	2,000	100	1,420	3,319	20	0	36,509	162,631	61,247
2011-05-20	140	3,014,853	24,428	9,232	15,196	0	64,641	0	13,276	2,911,688	820	20	440	0	0	0	39,828	149,355	10,068
2011-05-23	143	51,460	415	415	0	0	0	0	415	50,630	0	0	0	0	0	0	0	12,035	0
2011-05-24	144	2,727,494	20,680	17,000	3,680	0	25,476	0	36,929	2,643,809	600	1,060	0	0	0	0	13,276	96,251	0
2011-05-25	145	3,527,109	12,081	8,301	3,780	0	39,138	0	3,319	3,471,552	1,019	560	120	0	0	0	23,233	162,631	419
2011-05-26	146	4,054,880	28,443	19,503	8,940	0	55,657	0	18,273	3,952,287	220	560	0	0	0	0	46,466	155,993	0
2011-05-27	147	3,761,865	14,310	8,470	5,840	0	32,566	0	43,147	3,670,863	979	540	0	0	0	0	26,552	142,717	0
2011-05-30	150	3,672,729	25,166	13,269	11,897	0	66,244	0	56,633	3,523,166	1,520	260	0	9,957	0	0	53,104	159,312	0
2011-05-31	151	4,240,814	35,811	8,578	27,233	0	30,677	0	30,151	4,142,815	1,360	80	0	23,233	0	0	9,957	159,312	0
2011-06-01	152	5,462,947	157,147	55,324	101,823	0	51,104	0	23,233	5,229,046	2,417	160	180	96,251	0	0	39,828	238,968	0
2011-06-03	154	4,406,633	40,640	4,135	36,505	0	81,890	0	29,295	4,251,998	2,810	140	0	35,805	0	0	65,100	188,790	0
2011-06-06	157	3,697,788	58,408	2,694	55,714	0	80,846	0	19,914	3,517,390	21,230	80	0	13,276	0	0	56,423	209,097	0
2011-06-07	158	3,717,463	44,711	1,460	43,251	0	58,190	40	13,276	3,586,750	14,496	0	0	0	0	0	33,190	165,950	0
2011-06-08	159	3,072,381	46,238	2,080	44,158	0	44,733	0	23,233	2,948,037	10,140	60	0	0	0	0	23,233	199,140	0
2011-06-09	160	3,134,219	37,875	2,360	35,515	0	34,375	20	29,871	3,021,738	10,340	0	0	0	0	0	16,595	182,545	0
2011-06-10	161	2,507,830	26,143	1,337	24,806	0	46,838	40	29,871	2,395,325	9,613	20	0	0	0	0	33,190	212,416	0
2011-06-14	165	2,789,837	4,380	1,720	2,660	0	18,936	20	43,147	2,719,434	3,920	40	0	0	0	0	13,276	358,452	0
2011-06-15	166	2,946,557	5,199	439	4,760	0	35,964	220	106,208	2,795,667	3,299	20	0	0	0	0	23,233	414,875	419
2011-06-16	167	3,498,841	30,714	18,875	11,839	0	37,711	80	245,606	3,182,450	2,280	80	0	3,319	0	0	29,871	627,291	1,400
2011-06-17	168	3,831,954	25,757	12,477	13,280	0	71,901	40	298,710	3,430,815	4,731	60	0	0	0	0	63,061	929,320	0
2011-06-20	171	4,828,582	25,434	20,234	5,200	0	149,495	380	1,264,539	3,331,079	57,655	80	0	0	0	0	126,122	1,048,804	0
2011-06-21	172	5,395,021	23,690	18,630	5,060	0	48,147	480	1,902,626	3,414,239	5,839	60	0	0	0	0	26,552	527,721	839
2011-06-22	173	6,182,362	77,637	71,797	5,840	0	43,364	580	2,066,133	3,991,128	3,520	20	0	0	0	0	16,595	564,230	839
2011-06-23	174	4,314,402	22,731	20,451	2,280	0	27,936	600	1,490,231	2,771,044	1,860	20	0	0	0	0	9,957	421,513	839
2011-06-24	175	4,429,616	45,774	28,285	17,489	0	36,954	340	1,155,851	3,187,597	3,100	20	0	3,319	0	0	19,914	368,409	0
2011-06-27	178	3,376,292	48,911	18,747	30,164	0	53,963	560	381,685	2,880,719	10,454	0	0	0	0	0	29,871	408,237	3,356
2011-06-28	179	3,848,956	94,961	27,876	67,085	0	98,125	680	287,951	3,313,793	53,446	60	120	0	0	0	46,466	826,431	0
2011-06-29	180	7,436,772	188,431	79,592	108,839	0	120,385	1,280	617,334	6,443,892	65,450	0	0	6,638	0	0	53,104	1,666,138	0
2011-06-30	181	5,943,262	170,288	108,240	62,048	0	32,220	160	199,140	5,531,354	10,100	280	0	0	0	0	19,914	1,075,356	0
2011-07-01	182	5,915,285	551,528	436,008	115,520	0	29,336	80	119,484	5,199,142	15,715	200	2,160	0	0	0	13,276	770,008	0
2011-07-04	185	7,874,605	2,191,830	1,847,005	344,825	0	23,824	160	33,190	5,613,897	11,704	80	760	0	0	0	13,276	318,624	0
2011-07-05	186	6,251,092	720,208	332,654	387,554	0	24,094	40	13,276	5,488,274	5,200	120	240	0	0	0	19,914	238,968	0
2011-07-06	187	5,584,176	705,556	54,312	651,244	0	50,668	40	0	4,826,072	1,840	40	0	0	0	0	39,828	192,502	0
2011-07-07	188	4,418,124	464,304	27,094	437,210	0	71,464	40	13,696	3,865,580	3,040	0	680	0	0	0	53,104	192,502	0
2011-07-08	189	5,272,474	1,066,294	48,418	1,017,876	0	48,308	0	26,972	4,129,420	1,480	40	0	0	0	0	39,828	165,950	0
2011-07-11	192	4,545,806	450,742	25,263	425,479	0	72,157	120	6,638	4,015,669	480	40	320	0	0	0	46,466	391,642	0
2011-07-12	193	4,043,634	332,396	26,706	305,690	0	88,937	0	19,914	3,597,308	5,079	0	5,080	6,638	0	0	59,742	265,520	2,236
2011-07-13	194	3,555,002	361,602	35,105	326,497	0	61,241	0	6,638	3,125,241	280	120	3,640	0	0	0	46,466	92,932	0
2011-07-14	195	4,973,932	171,432	7,874	163,558	0	65,611	120	26,552	4,709,377	840	0	3,760	0	0	0	53,104	358,452	1,678
2011-07-15	196	3,945,172	347,348	12,520	334,828	0	36,552	40	0	3,561,072	160	160	3,840	0	0	0	26,552	165,950	420
2011-07-18	199	2,071,711	124,941	17,698	107,243	0	51,337	20	0	1,895,313	100	40	3,200	6,638	0	0	43,147	73,018	210
2011-07-19	200	2,384,949	152,585	32,460	120,125	0	48,010	40	9,957	2,173,338	1,019	0	2,120	0	0	0	29,871	109,527	0
2011-07-20	201	1,708,200	66,246	2,840	63,406	0	39,332	0	3,319	1,598,843	460	60	1,020	0	0	0	26,552	112,846	0
2011-07-21	202	2,232,324	138,827	42,692	96,135	0	61,798	0	0	2,031,459	240	0	10,980	0	0	0	49,785	142,717	0
2011-07-22	203	2,789,169	172,554	67,890	104,664	0	31,258	20	13,276	2,571,941	120	0	10,000	3,319	0	0	16,595	155,993	0
2011-07-25	206	3,056,964	39,329	25,431	13,898	0	47,933	20	3,319	2,966,063	300	100	840	3,319	0	0	33,190	99,570	0
2011-07-26	207	2,971,839	58,225	38,640	19,585	0	19,914	0	6,638	2,887,022	40	100	1,960	0	0	0	9,957	119,484	419
2011-07-27	208	2,094,857	26,786	16,772	10,014	0	57,146	0	3,319	2,006,366	1,240	0	880	0	0	0	36,509	122,803	0
2011-07-28	209	2,258,143	36,972	26,227	10,745	0	15,508	20	6,638	2,198,765	240	60	1,460	0	0	0	9,957	112,846	0
2011-07-29	210	2,830,579	121,203	57,598	63,605	0	72,325	20	0	2,635,113	1,918	20	9,100	0	0	0	56,423	139,398	0
2011-08-01	213	2,392,967	168,769	16,299	152,470	0	22,315	0	0	2,201,863	20	0	34,400	0	0	0	16,595	109,527	0
2011-08-02	214	3,868,360	494,286	37,018	457,268	0	35,902	40	0	3,337,532	600	80	44,880	0	0	0	26,552	205,778	1,678
2011-08-03	215	5,193,481	1,269,771	46,845	1,222,926	0	44,881	160	13,835	3,864,714	120	0	114,532	0	0	0	26,552	199,140	559
2011-08-04	216	4,436,545	1,143,447	87,355	1,056,092	0	95,437	240	13,276	3,183,865	280	0	82,000	0	0	0	53,104	132,760	1,118
2011-08-05	217	4,177,254	566,311	72,376	493,935	0	115,820	120	21,032	3,473,212	759	40	36,400	0	0	0	66,380	159,312	559
2011-08-08	220	3,858,681	450,317	29,915	420,402	0	59,197	240	19,914	3,328,853	160	0	480	0	0	0	39,828	99,570	559
2011-08-10	222	4,468,939	220,606	30,393	190,213	0	34,580	80	0	4,213,593	80	200	0	0	0	0	26,552	252,244	0
2011-08-11	223	5,522,101	147,698	19,393	128,305	0	60,853	280	6,638	5,306,032	600	40	0	0	0	0	46,466	225,692	1,678
2011-08-12	224	3,681,014	55,838	8,398	47,440	0	36,092	80	6,638	3,582,246	120	80	0	0	0	0	26,552	185,864	0
2011-08-15	227	1,475,086	10,099	4,179	5,920	0	27,294	100	13,276	1,424,097	220	20	0	0	0	0	19,914	79,656	0
2011-08-16	228	1,774,157	17,419	4,679	12,740	0	22,235	220	0	1,734,123	160	0	40	0	0	0	16,595	89,613	0
2011-08-17	229	2,036,702	20,719	5,639	15,080	0	24,195	200	0	1,991,448	140	20	0	0	0	0	16,595	106,208	0
2011-08-18	230	1,841,129	23,998	4,736	19,262	0	13,046	180	0	1,803,705	200	20	240	0	0	0	6,638	76,337	419
2011-08-19	231	2,608,468	27,558	14,309	13,249	0	52,350	40	13,276	2,514,864	380	0	0	0	0	0	33,190	102,889	0
2011-08-22	234	2,242,802	54,198	26,044	28,154	0	49,819	160	0	2,138,065	560	0	0	3,319	0	0	16,595	96,251	0
2011-08-23	235	2,532,928	53,967	25,970	27,997	0	85,298	60	3,319	2,389,544	740	0	200	0	0	0	36,509	99,570	0
2011-08-24	236	1,773,841	14,137	4,338	9,799	0	70,245	160	3,319	1,685,040	940	40	140	0	0	0	26,552	86,294	0
2011-08-25	237	2,305,222	110,500	3,579	106,921	0	93,199	80	0	2,099,224	2,219	0	0	0	0	0	49,785	79,656	0
2011-08-26	238	3,257,765	992,282	13,735	978,547	0	182,546	0	6,638	2,067,681	8,618	0	7,740	0	0	0	92,932	162,631	0
2011-08-29	241	2,428,891	101,826	9,207	92,619	0	51,084	0	0	2,275,521	460	20	52,624	0	0	0	39,828	112,846	0
2011-08-30	242	2,407,785	101,160	35,734	65,426	0	49,248	20	0	2,257,217	140	120	36,160	0	0	0	39,828	109,527	0
2011-08-31	243	2,052,854	96,526	20,988	75,538	0	31,096	20	0	1,924,832	380	40	19,120	0	0	0	23,233	96,251	0
2011-09-01	244	1,944,235	35,899	6,679	29,220	0	37,532	20	3,599	1,866,965	220	20	6,820	0	0	0	26,552	66,380	560
2011-09-02	245	1,840,270	34,820	19,850	14,970	0	20,681	100	3,319	1,780,571	779	80	2,340	0	0	0	13,276	129,441	0
2011-09-05	248	1,845,984	47,095	19,374	27,721	0	35,674	20	0	1,762,216	979	60	1,040	0	0	0	16,595	119,484	0
2011-09-06	249	1,697,861	19,185	8,777	10,408	0	41,053	0	0	1,637,303	320	0	0	0	0	0	23,233	109,527	0
2011-09-08	251	2,376,977	13,499	7,359	6,140	0	28,315	0	0	2,334,903	260	80	0	0	0	0	16,595	99,570	0
2011-09-09	252	1,431,329	10,809	6,149	4,660	0	25,856	0	0	1,394,564	100	80	0	0	0	0	13,276	69,699	0
2011-09-12	255	2,256,584	53,711	51,151	2,560	0	27,739	0	4,576	2,170,019	539	0	0	0	0	0	9,957	99,570	0
2011-09-13	256	1,528,136	57,005	53,065	3,940	0	23,785	0	6,638	1,440,318	390	120	680	0	0	0	16,595	56,423	0
2011-09-14	257	1,645,955	41,521	37,562	3,959	0	27,618	0	0	1,576,756	60	300	0	0	0	0	19,914	39,828	0
2011-09-15	258	1,968,168	72,419	70,319	2,100	0	27,112	0	0	1,868,597	40	60	0	0	0	0	26,552	49,785	0
2011-09-16	259	2,036,763	16,929	9,433	7,496	0	50,518	0	3,319	1,965,917	80	120	0	0	0	0	36,509	69,699	0
2011-09-19	262	1,349,332	26,615	16,485	10,130	0	43,567	40	0	1,278,950	160	80	220	0	0	0	23,233	106,208	0
2011-09-20	263	2,377,584	30,999	26,144	4,855	0	25,535	0	3,319	2,317,731	0	0	460	0	0	0	6,638	112,846	0
2011-09-21	264	1,527,315	37,894	25,955	11,939	0	47,809	60	3,319	1,437,933	300	0	260	0	0	0	36,509	69,699	0
2011-09-22	265	1,457,660	14,749	7,889	6,860	0	30,053	0	9,957	1,402,841	60	0	0	0	0	0	23,233	73,018	0
2011-09-26	269	1,521,645	20,793	9,448	11,345	0	31,196	100	0	1,469,456	100	0	840	0	0	0	23,233	86,294	0
2011-09-27	270	1,487,937	36,478	21,041	15,437	0	33,556	40	0	1,417,444	419	0	120	0	0	0	26,552	96,251	0
2011-09-28	271	1,715,290	33,854	20,229	13,625	0	29,360	120	0	1,651,836	120	0	1,460	0	0	0	23,233	99,570	0
2011-09-29	272	2,181,937	41,703	28,513	13,190	0	14,458	220	0	2,125,456	100	40	500	0	0	0	6,638	122,803	0
2011-10-04	277	2,170,260	32,776	18,616	14,160	0	39,310	300	6,638	2,091,216	20	0	2,060	0	0	0	33,190	92,932	0
2011-10-05	278	1,851,264	39,996	26,700	13,296	0	11,607	60	3,319	1,796,262	20	20	1,760	0	0	0	6,638	89,613	0
2011-10-06	279	1,723,538	20,547	10,238	10,309	0	24,044	40	0	1,678,907	0	0	160	0	0	0	19,914	79,656	0
2011-10-07	280	1,529,446	23,956	12,917	11,039	0	15,696	220	0	1,489,514	60	80	40	0	0	0	13,276	46,466	0
2011-10-10	283	2,181,753	61,966	48,686	13,280	0	15,656	240	0	2,103,891	0	20	0	0	0	0	13,276	96,251	0
2011-10-11	284	1,989,069	28,754	19,615	9,139	0	22,014	60	0	1,938,221	20	20	0	0	0	0	19,914	69,699	0
2011-10-12	285	2,188,517	10,989	5,899	5,090	0	21,424	20	0	2,156,044	40	0	0	0	0	0	19,914	112,846	0
2011-10-13	286	1,728,848	22,177	12,507	9,670	0	12,827	360	0	1,693,484	0	0	240	0	0	0	9,957	59,742	0
2011-10-14	287	1,941,486	20,976	12,097	8,879	0	13,538	200	0	1,906,752	20	0	0	0	0	0	6,638	59,742	0
2011-10-17	290	1,498,116	31,824	20,325	11,499	0	18,425	200	0	1,447,627	40	0	0	0	20	0	16,595	66,380	0
2011-10-18	291	1,761,218	20,836	15,576	5,260	0	10,638	60	0	1,729,684	0	0	0	0	0	0	6,638	89,613	0
2011-10-19	292	2,225,286	33,603	25,503	8,100	0	9,508	40	0	2,182,135	0	40	0	0	0	0	6,638	99,570	0
2011-10-20	293	1,952,850	33,643	25,403	8,240	0	20,585	200	0	1,898,422	0	0	60	0	0	0	16,595	102,889	0
2011-10-21	294	2,501,232	15,047	7,657	7,390	0	24,280	180	0	2,461,705	20	0	120	0	0	0	16,595	69,699	0
2011-10-24	297	2,041,635	16,018	5,599	10,419	0	18,696	60	0	2,006,841	20	0	60	0	0	0	13,276	106,208	0
2011-10-26	299	2,187,193	47,043	26,996	20,047	0	26,840	100	6,638	2,106,572	0	0	200	0	20	0	19,914	165,950	0
2011-10-27	300	1,481,745	24,219	10,099	14,120	0	36,880	120	16,595	1,403,891	40	0	160	0	0	0	33,190	122,803	0
2011-10-28	301	1,679,430	53,672	19,537	34,135	0	15,777	240	19,914	1,589,767	60	0	100	0	20	0	9,957	116,165	0
2011-10-31	304	1,555,943	19,298	5,840	13,458	0	13,398	40	9,957	1,513,150	100	0	60	0	20	0	6,638	146,036	560
2011-11-01	305	1,912,902	13,789	6,819	6,970	0	12,839	20	3,529	1,882,585	140	0	160	0	20	0	3,319	116,165	0
2011-11-02	306	2,056,553	29,816	12,218	17,598	0	24,275	0	0	2,002,402	60	0	0	0	0	0	16,595	122,803	0
2011-11-03	307	1,862,477	45,569	34,451	11,118	0	18,416	0	6,638	1,791,794	60	0	0	0	0	0	13,276	89,613	0
2011-11-04	308	1,819,585	17,559	7,719	9,840	0	21,915	0	9,957	1,770,154	0	0	460	0	0	0	16,595	76,337	0
2011-11-07	311	1,286,280	32,692	30,502	2,190	0	17,646	0	0	1,235,882	60	0	0	0	20	0	13,276	86,294	0
2011-11-08	312	942,564	9,579	7,579	2,000	0	25,894	0	0	907,091	0	0	0	0	0	0	19,914	53,104	0
2011-11-09	313	1,009,764	7,999	6,079	1,920	0	17,737	0	0	983,988	40	0	0	0	0	0	9,957	79,656	0
2011-11-10	314	1,478,385	7,160	3,840	3,320	0	34,733	0	3,879	1,432,613	0	0	0	0	0	0	23,233	76,337	0
2011-11-11	315	1,458,978	10,289	1,970	8,319	0	35,242	0	6,638	1,406,749	60	0	300	0	0	0	26,552	53,104	0
2011-11-14	318	1,506,724	26,394	23,134	3,260	0	25,735	40	3,529	1,450,946	80	0	0	0	0	0	16,595	66,380	0
2011-11-15	319	1,936,285	16,337	13,497	2,840	0	36,802	0	9,957	1,873,089	100	0	140	0	0	0	26,552	99,570	0
2011-11-16	320	1,553,500	23,826	17,496	6,330	0	22,246	20	0	1,507,328	80	0	0	0	0	0	13,276	63,061	0
2011-11-17	321	1,745,712	32,973	27,053	5,920	0	35,432	0	3,319	1,673,908	80	0	0	0	80	0	26,552	102,889	0
2011-11-18	322	1,080,012	16,377	12,537	3,840	0	43,720	0	13,276	1,006,369	270	0	0	0	0	0	33,190	82,975	210
2011-11-21	325	1,100,124	22,935	16,756	6,179	0	53,326	0	6,638	1,016,705	520	0	0	0	0	0	46,466	59,742	0
2011-11-22	326	1,422,398	67,352	64,412	2,940	0	40,431	0	3,319	1,311,256	40	20	0	0	0	0	29,871	49,785	210
2011-11-24	328	1,906,143	38,781	32,971	5,810	0	37,082	0	0	1,830,280	0	0	0	0	0	0	26,552	59,742	0
2011-11-25	329	1,191,815	58,524	56,884	1,640	0	15,127	0	210	1,117,914	40	0	0	0	0	0	9,957	82,975	0
2011-11-28	332	1,321,207	11,000	2,910	8,090	0	23,424	0	0	1,286,763	20	20	0	0	0	0	19,914	66,380	0
2011-11-29	333	1,848,548	30,194	23,334	6,860	0	3,220	0	210	1,814,694	230	40	0	0	0	0	0	56,423	0
2011-11-30	334	1,485,288	20,977	14,737	6,240	0	13,197	0	3,319	1,447,545	250	20	0	0	0	0	9,957	66,380	0
2011-12-01	335	1,933,663	18,388	11,778	6,610	0	26,683	0	0	1,888,342	250	40	0	0	0	0	23,233	33,190	0
2011-12-02	336	1,252,408	33,173	27,043	6,130	0	21,035	0	0	1,198,200	0	100	0	0	0	0	16,595	29,871	0
2011-12-05	339	1,362,775	26,365	20,515	5,850	0	7,489	0	0	1,328,901	20	740	0	0	20	0	3,319	29,871	0
2011-12-06	340	1,513,558	7,210	3,770	3,440	0	19,815	0	0	1,486,533	0	260	0	0	0	0	16,595	49,785	0
2011-12-07	341	1,434,583	19,007	10,318	8,689	0	3,700	0	0	1,411,876	0	440	100	0	0	0	0	53,104	0
2011-12-08	342	1,545,878	10,829	5,869	4,960	0	15,116	0	0	1,519,933	0	500	60	0	0	0	13,276	46,466	0
2011-12-12	346	1,692,175	7,020	2,960	4,060	840	10,658	0	0	1,673,447	210	200	80	0	0	0	6,638	53,104	0
2011-12-14	348	1,282,297	7,220	1,050	6,170	0	5,729	0	0	1,269,328	20	300	0	0	20	80	3,319	43,147	0
2011-12-15	349	1,262,113	6,800	760	6,040	0	9,218	0	0	1,246,095	0	320	0	0	0	0	6,638	33,190	0
2011-12-16	350	1,273,620	7,260	1,650	5,610	0	8,628	0	0	1,257,732	0	280	40	0	0	0	6,638	69,699	0
2011-12-19	353	1,141,619	6,170	800	5,370	0	9,028	0	0	1,126,401	20	260	0	0	0	0	6,638	46,466	0
2011-12-20	354	1,511,119	8,230	2,580	5,650	0	5,349	0	0	1,497,540	0	200	0	0	0	0	3,319	82,975	0
2011-12-21	355	1,204,022	10,390	3,640	6,750	0	12,867	0	0	1,180,765	0	360	0	0	0	0	9,957	43,147	0
2011-12-22	356	1,135,914	15,909	7,069	8,840	0	4,150	0	0	1,115,855	0	260	0	0	0	0	0	36,509	0
2011-12-23	357	1,254,107	12,079	2,780	9,299	0	10,008	0	0	1,232,020	0	380	160	0	0	0	6,638	59,742	0
2011-12-28	362	1,375,770	12,299	2,230	10,069	0	5,749	0	0	1,357,722	0	300	0	0	20	0	3,319	39,828	0
2011-12-29	363	1,225,555	10,430	1,720	8,710	0	5,329	0	0	1,209,796	0	260	0	0	20	0	3,319	33,190	0
2011-12-30	364	1,764,192	6,560	3,700	2,860	0	6,209	0	0	1,751,423	0	20	0	0	20	0	3,319	33,190	0
2012-01-02	2	1,241,150	12,079	7,309	4,770	0	15,536	0	210	1,213,325	0	200	0	0	0	0	13,276	59,742	0
2012-01-03	3	1,283,010	17,188	4,620	12,568	0	10,359	0	210	1,255,253	0	280	140	0	0	0	3,319	36,509	0
2012-01-04	4	1,717,697	9,490	4,980	4,510	0	13,417	0	0	1,694,790	0	40	0	0	0	0	9,957	49,785	0
2012-01-06	6	1,548,997	7,290	1,270	6,020	0	18,875	0	0	1,522,832	0	720	0	0	0	0	16,595	33,190	0
2012-01-09	9	1,515,274	38,317	31,597	6,720	1,120	3,000	0	280	1,472,557	0	320	0	0	0	0	0	36,509	0
2012-01-10	10	1,266,883	16,258	10,538	5,720	0	6,589	0	420	1,243,616	0	240	0	0	0	0	3,319	49,785	0
2012-01-11	11	1,770,617	76,686	72,506	4,180	0	5,639	0	280	1,688,012	0	200	0	0	0	0	3,319	63,061	0
2012-01-12	12	1,615,037	7,220	2,970	4,250	0	21,714	0	630	1,585,473	0	140	0	0	0	0	19,914	49,785	0
2012-01-13	13	817,337	7,020	1,690	5,330	840	8,128	0	630	800,719	0	340	0	0	0	0	6,638	23,233	0
2012-01-16	16	1,896,316	16,729	12,199	4,530	1,470	5,679	0	0	1,872,418	20	220	0	0	0	0	3,319	56,423	0
2012-01-17	17	1,474,170	6,120	2,480	3,640	840	10,298	20	210	1,456,662	20	160	0	0	0	0	6,638	39,828	0
2012-01-18	18	1,400,192	9,229	6,199	3,030	0	4,190	20	210	1,386,543	0	160	100	0	0	0	0	43,147	0
2012-01-19	19	1,835,012	8,230	3,370	4,860	0	13,307	0	840	1,812,635	0	80	0	0	0	0	9,957	23,233	0
2012-01-20	20	1,882,607	12,568	8,388	4,180	0	16,316	0	210	1,853,513	0	220	0	0	0	0	13,276	39,828	0
2012-01-23	23	1,778,829	4,230	1,310	2,920	840	15,237	0	3,529	1,754,993	0	120	0	0	0	0	9,957	36,509	0
2012-01-24	24	2,103,650	3,300	1,590	1,710	840	7,029	0	420	2,092,061	0	40	0	0	0	0	3,319	23,233	0
2012-01-25	25	1,714,673	6,439	2,000	4,439	1,120	34,173	20	0	1,672,701	220	0	80	0	0	0	23,233	39,828	0
2012-01-26	26	1,668,892	2,390	960	1,430	0	20,596	0	3,529	1,642,357	20	80	0	0	0	0	13,276	26,552	0
2012-01-27	27	1,743,190	7,219	4,709	2,510	0	19,696	20	0	1,716,215	40	20	0	0	0	0	13,276	46,466	0
2012-01-30	30	1,833,193	19,177	11,398	7,779	0	17,116	0	420	1,796,460	20	0	0	0	0	0	13,276	86,294	0
2012-01-31	31	1,777,120	18,357	8,198	10,159	1,260	4,360	0	210	1,752,893	40	20	0	0	0	0	0	33,190	0
2012-02-01	32	1,649,417	25,954	22,714	3,240	0	3,690	0	0	1,619,713	60	0	0	0	0	0	0	59,742	0
2012-02-02	33	2,058,774	34,252	31,992	2,260	1,680	12,327	0	0	2,010,515	0	0	0	0	0	0	9,957	63,061	0
2012-02-03	34	1,662,552	8,569	5,079	3,490	0	4,779	20	3,319	1,645,845	20	0	0	0	0	0	3,319	46,466	0
2012-02-06	37	1,782,638	5,540	2,070	3,470	0	8,789	0	420	1,767,849	40	0	0	0	0	0	3,319	36,509	0
2012-02-07	38	1,316,388	7,140	2,420	4,720	1,260	3,060	0	420	1,304,408	100	0	0	0	0	0	0	39,828	0
2012-02-08	39	1,386,815	5,470	2,950	2,520	0	5,079	0	0	1,376,166	100	0	0	0	0	0	3,319	46,466	0
2012-02-09	40	1,422,995	9,529	5,939	3,590	0	13,187	20	420	1,399,819	20	0	0	0	0	0	9,957	29,871	0
2012-02-10	41	1,427,223	8,299	5,509	2,790	0	5,649	0	210	1,412,885	180	60	0	0	0	0	3,319	26,552	0
2012-02-13	44	1,491,365	7,220	2,670	4,550	0	7,129	0	0	1,476,996	20	0	0	0	0	0	3,319	36,509	0
2012-02-14	45	1,556,244	2,880	1,020	1,860	420	12,637	0	420	1,539,847	40	0	0	0	0	0	9,957	46,466	0
2012-02-15	46	1,537,979	5,190	640	4,550	0	1,470	0	210	1,531,109	0	0	0	0	0	0	0	19,914	0
2012-02-16	47	2,264,581	2,590	700	1,890	0	7,509	0	210	2,254,272	0	0	0	0	0	0	3,319	59,742	210
2012-02-17	48	1,813,376	7,009	1,170	5,839	0	19,215	0	0	1,787,092	60	0	0	0	0	0	16,595	49,785	0
2012-02-20	51	1,723,235	15,817	13,617	2,200	840	11,637	0	0	1,694,621	320	40	0	0	0	0	9,957	86,294	0
2012-02-21	52	2,157,056	17,876	11,857	6,019	0	9,439	20	420	2,129,241	60	0	0	0	0	0	3,319	46,466	210
2012-02-22	53	2,130,173	23,754	15,446	8,308	840	15,287	0	420	2,089,792	80	20	0	0	0	0	9,957	43,147	0
2012-02-23	54	1,903,060	22,484	20,864	1,620	0	9,988	0	0	1,870,528	60	0	0	0	0	0	6,638	36,509	0
2012-02-24	55	1,938,699	125,384	121,764	3,620	0	8,398	20	420	1,804,317	160	0	0	0	0	0	6,638	29,871	0
2012-02-27	58	1,357,403	19,055	18,055	1,000	0	8,398	0	0	1,329,910	40	20	0	0	0	0	6,638	33,190	0
2012-02-28	59	1,638,899	4,320	1,670	2,650	0	8,438	0	210	1,625,931	0	0	0	0	0	0	6,638	53,104	0
2012-02-29	60	1,966,720	39,359	37,699	1,660	0	6,189	0	0	1,921,112	60	40	0	0	0	0	3,319	99,570	0
2012-03-01	61	2,231,924	12,438	9,888	2,550	840	13,428	0	0	2,205,158	60	80	140	0	0	0	6,638	86,294	0
2012-03-02	62	2,860,627	37,450	24,873	12,577	560	25,835	0	0	2,796,722	60	0	0	0	0	0	16,595	73,018	560
2012-03-05	65	2,072,446	3,020	1,400	1,620	1,120	14,237	40	3,319	2,050,350	360	0	0	0	0	0	9,957	73,018	0
2012-03-06	66	2,097,462	7,131	4,532	2,599	0	13,190	40	0	2,076,701	400	0	0	0	0	0	9,957	73,018	419
2012-03-07	67	2,507,614	8,233	3,277	4,956	0	9,695	100	0	2,488,966	620	0	0	0	0	0	6,638	69,699	0
2012-03-08	68	2,213,661	21,067	15,077	5,990	0	12,947	60	0	2,179,487	100	20	0	0	0	0	9,957	63,061	0
2012-03-09	69	2,082,714	5,433	3,793	1,640	0	13,988	140	0	2,062,973	180	0	0	0	0	0	9,957	56,423	0
2012-03-12	72	1,697,025	14,709	10,019	4,690	0	9,928	60	210	1,672,018	100	40	0	0	0	0	6,638	59,742	0
2012-03-13	73	2,446,060	17,498	10,898	6,600	0	16,756	100	0	2,411,566	140	260	0	0	0	0	13,276	102,889	0
2012-03-14	74	1,416,088	11,849	7,089	4,760	0	12,027	20	0	1,391,752	440	0	0	0	0	0	9,957	66,380	0
2012-03-15	75	2,432,423	10,130	3,880	6,250	0	26,733	60	0	2,395,140	360	0	0	0	0	0	23,233	82,975	0
2012-03-16	76	1,685,177	10,399	8,349	2,050	0	19,715	60	0	1,654,583	420	0	0	0	0	0	16,595	46,466	0
2012-03-19	79	2,360,665	8,120	6,700	1,420	0	21,895	120	0	2,328,970	1,560	60	0	0	0	0	16,595	63,061	210
2012-03-20	80	1,475,790	13,789	12,199	1,590	0	8,438	60	0	1,452,923	580	120	0	0	0	0	6,638	36,509	0
2012-03-21	81	1,985,218	5,260	4,380	880	630	15,017	0	0	1,962,031	2,280	0	0	0	0	0	9,957	46,466	840
2012-03-22	82	1,742,688	1,730	1,610	120	0	17,616	0	0	1,722,182	1,160	40	0	0	0	0	13,276	39,828	0
2012-03-23	83	2,646,447	10,538	9,578	960	0	14,837	0	0	2,619,992	1,080	0	0	0	0	0	9,957	69,699	420
2012-03-26	86	2,451,189	15,868	14,668	1,200	0	21,215	160	0	2,411,146	2,800	40	0	0	0	0	16,595	56,423	0
2012-03-27	87	2,326,889	16,420	12,880	3,540	0	21,325	220	6,638	2,280,906	1,380	240	0	0	0	0	16,595	43,147	840
2012-03-28	88	2,419,632	19,319	17,599	1,720	0	33,662	540	0	2,364,301	1,810	220	0	0	0	0	26,552	66,380	630
2012-03-29	89	2,308,616	34,435	31,255	3,180	840	21,985	160	0	2,250,656	540	220	0	0	0	0	16,595	96,251	630
2012-03-30	90	2,279,223	41,754	28,286	13,468	0	16,686	80	0	2,219,863	840	260	0	0	0	0	13,276	73,018	0
2012-04-02	93	2,483,170	65,775	54,767	11,008	0	29,532	40	0	2,386,443	1,380	420	0	3,319	0	0	26,552	56,423	0
2012-04-03	94	2,768,776	44,842	21,945	22,897	0	47,491	240	0	2,672,864	3,339	320	0	0	0	0	39,828	49,785	2,095
2012-04-04	95	1,754,543	66,209	59,190	7,019	0	20,546	40	0	1,664,528	3,220	120	0	0	0	0	16,595	59,742	0
2012-04-05	96	2,481,954	30,839	27,119	3,720	0	55,389	120	0	2,393,566	2,040	760	0	0	0	0	36,509	59,742	6,720
2012-04-10	101	3,224,043	65,021	50,625	14,396	0	37,628	80	0	3,119,395	1,919	1,260	680	0	40	260	26,552	96,251	36,453
2012-04-12	103	3,205,812	5,433	3,913	1,520	0	87,954	240	6,638	3,103,529	2,018	160	340	0	0	0	66,380	63,061	132,562
2012-04-13	104	4,161,282	57,209	48,609	8,600	0	109,710	320	0	3,993,323	720	300	960	0	0	0	86,294	159,312	280,226
2012-04-16	107	4,348,900	32,360	27,440	4,920	0	83,709	380	6,638	4,225,393	420	240	880	0	0	1,320	73,018	129,441	459,772
2012-04-17	108	4,194,609	35,510	29,031	6,479	0	64,169	500	0	4,091,992	2,438	640	440	0	0	340	46,466	129,441	313,786
2012-04-18	109	3,518,807	36,295	23,741	12,554	0	70,430	620	0	3,410,882	580	3,360	240	0	0	0	56,423	86,294	177,868
2012-04-19	110	3,595,402	71,172	54,701	16,471	1,257	66,137	480	0	3,455,716	640	1,660	900	0	0	1,260	53,104	126,122	140,952
2012-04-20	111	3,494,238	84,576	67,960	16,616	0	37,224	80	419	3,370,939	1,000	4,000	1,740	0	40	1,100	33,190	99,570	372,516
2012-04-23	114	3,822,799	45,007	32,231	12,776	0	27,085	100	0	3,750,207	400	440	1,060	0	0	640	16,595	129,441	771,880
2012-04-24	115	4,308,203	277,229	256,789	20,440	0	35,784	100	3,738	3,990,792	560	1,240	1,140	0	120	160	29,871	89,613	815,508
2012-04-25	116	4,222,236	60,915	48,935	11,980	0	24,009	180	0	4,136,372	760	500	1,460	0	0	1,160	19,914	149,355	701,404
2012-04-26	117	3,758,422	25,424	7,444	17,980	0	47,999	80	0	3,684,599	320	360	3,200	0	80	1,220	43,147	116,165	530,248
2012-04-27	118	3,952,546	27,680	4,011	23,669	0	45,431	140	0	3,879,155	140	20	2,180	0	40	1,880	36,509	205,778	493,332
2012-04-30	121	2,830,832	67,186	25,017	42,169	0	34,473	100	6,638	2,721,915	520	1,800	5,520	0	40	5,520	23,233	102,889	10,640
2012-05-02	123	2,579,992	68,599	16,879	51,720	560	18,716	20	3,319	2,488,178	600	140	4,120	0	140	4,580	13,276	86,294	0
2012-05-03	124	2,446,699	34,579	160	34,419	0	16,847	0	20,124	2,373,669	1,480	60	3,460	0	0	3,180	9,957	92,932	0
2012-05-04	125	2,264,568	47,167	18,427	28,740	0	29,824	0	9,957	2,175,200	2,420	140	2,960	0	20	3,780	19,914	99,570	420
2012-05-07	128	2,741,010	20,800	5,680	15,120	0	33,652	0	6,638	2,679,560	360	80	1,820	0	0	3,660	26,552	155,993	0
2012-05-08	129	2,705,671	41,631	4,593	37,038	0	18,485	40	3,319	2,641,416	780	80	3,900	0	0	2,360	9,957	199,140	419
2012-05-09	130	2,632,944	41,976	15,298	26,678	0	30,893	0	13,276	2,546,479	320	60	740	0	20	3,180	23,233	132,760	0
2012-05-10	131	2,243,218	37,737	11,749	25,988	0	22,085	0	0	2,183,016	380	0	1,720	0	60	760	16,595	82,975	0
2012-05-11	132	2,536,369	34,258	22,058	12,200	0	15,997	20	6,638	2,478,786	670	100	1,480	0	20	960	9,957	122,803	0
2012-05-14	135	2,513,582	140,681	51,337	89,344	0	11,649	0	3,319	2,357,813	120	160	4,040	0	80	900	6,638	112,846	419
2012-05-15	136	2,357,470	42,278	11,818	30,460	0	52,907	0	0	2,262,165	120	20	6,420	0	40	0	43,147	219,054	0
2012-05-16	137	2,556,382	82,642	42,946	39,696	0	41,370	0	9,957	2,421,873	540	120	4,820	0	60	0	33,190	122,803	0
2012-05-18	139	2,756,025	57,260	17,180	40,080	0	48,549	0	210	2,649,566	440	240	1,560	0	80	0	36,509	225,692	0
2012-05-21	142	2,942,857	9,530	6,730	2,800	0	63,578	0	0	2,869,589	160	40	400	0	220	0	49,785	381,685	2,095
2012-05-22	143	3,003,159	23,999	9,947	14,052	0	65,066	0	0	2,913,894	200	0	0	0	80	0	56,423	385,004	0
2012-05-23	144	2,730,596	23,840	14,560	9,280	0	51,209	0	0	2,654,087	1,460	40	500	0	20	0	36,509	222,373	0
2012-05-24	145	3,323,016	33,580	29,042	4,538	0	27,991	0	6,638	3,254,527	280	0	0	0	20	0	16,595	238,968	419
2012-05-25	146	2,689,363	32,456	26,936	5,520	0	37,910	0	6,638	2,611,739	620	0	0	0	0	0	33,190	335,219	280
2012-05-29	150	3,095,461	74,662	34,931	39,731	0	84,002	20	6,638	2,929,199	940	40	40	0	0	0	76,337	182,545	2,095
2012-05-30	151	3,067,052	86,286	31,634	54,652	0	113,434	0	9,957	2,854,755	2,620	0	240	0	0	0	86,294	448,065	5,250
2012-05-31	152	3,154,216	133,287	39,386	93,901	0	59,445	0	419	2,955,497	5,568	20	460	0	0	0	29,871	421,513	5,866
2012-06-01	153	2,774,082	99,466	12,018	87,448	0	73,644	0	0	2,589,148	11,824	0	380	0	0	0	53,104	421,513	10,080
2012-06-04	156	4,425,203	108,758	19,218	89,540	0	53,990	0	16,875	4,240,132	5,448	0	380	0	0	0	33,190	726,861	12,600
2012-06-05	157	2,800,288	125,498	5,200	120,298	0	60,765	0	0	2,606,221	7,804	40	1,120	0	0	0	49,785	507,807	5,880
2012-06-06	158	2,925,614	165,296	9,382	155,914	0	38,747	0	9,957	2,700,353	11,261	20	480	3,319	0	0	26,552	474,617	11,732
2012-06-07	159	3,227,322	160,653	8,110	152,543	0	75,059	0	3,319	2,982,115	6,176	0	1,240	0	0	0	53,104	637,248	18,436
2012-06-08	160	5,726,629	141,098	9,472	131,626	0	139,038	40	48,144	5,391,709	6,600	0	1,880	0	0	0	79,656	889,492	16,780
2012-06-11	163	6,012,398	1,201,947	75,846	1,126,101	0	58,496	40	6,638	4,741,037	4,240	0	2,000	0	0	0	6,638	723,542	7,551
2012-06-12	164	5,708,937	378,328	33,727	344,601	0	149,515	0	0	5,178,454	2,640	0	1,320	6,638	0	0	99,570	517,764	1,678
2012-06-13	165	5,074,294	490,900	29,448	461,452	0	157,646	40	6,638	4,415,232	3,838	0	1,480	0	0	0	92,932	497,850	0
2012-06-14	166	6,338,126	346,348	42,790	303,558	0	124,950	0	13,276	5,850,792	2,760	0	2,720	0	0	0	59,742	750,094	0
2012-06-15	167	4,681,420	340,683	11,710	328,973	0	145,145	80	0	4,188,553	6,959	0	1,120	0	0	0	66,380	597,420	0
2012-06-18	170	4,779,078	252,113	17,664	234,449	0	80,831	0	0	4,441,414	4,720	0	680	0	40	0	39,828	491,212	0
2012-06-19	171	3,933,363	155,411	3,239	152,172	0	119,299	40	0	3,653,096	5,517	0	120	0	0	0	86,294	670,438	0
2012-06-20	172	4,591,317	221,683	2,400	219,283	0	124,098	0	0	4,242,496	3,040	0	880	0	0	0	92,932	637,248	839
2012-06-21	173	3,964,669	108,212	8,437	99,775	0	64,162	80	0	3,791,655	560	0	0	0	0	0	39,828	292,072	0
2012-06-22	174	3,690,884	158,148	9,195	148,953	0	87,109	0	6,638	3,434,190	4,799	0	1,280	0	40	0	53,104	650,524	0
2012-06-25	177	5,533,794	316,852	74,206	242,646	0	89,556	0	19,914	5,104,992	2,480	0	0	0	0	0	66,380	663,800	0
2012-06-26	178	6,261,516	97,694	24,610	73,084	0	51,280	0	0	6,111,782	760	40	200	6,638	0	0	33,190	451,384	0
2012-06-27	179	4,774,860	45,058	15,782	29,276	0	148,480	40	0	4,578,122	3,160	0	200	0	0	0	106,208	524,402	0
2012-06-28	180	4,294,862	27,432	13,392	14,040	0	110,421	0	0	4,150,329	6,680	0	720	0	0	0	79,656	444,746	0
2012-06-29	181	5,875,490	54,499	27,063	27,436	0	102,904	40	0	5,715,367	2,680	0	600	0	0	0	73,018	424,832	0
2012-07-02	184	6,000,448	33,426	12,476	20,950	0	93,858	0	6,638	5,862,168	4,358	0	0	0	0	0	53,104	756,732	0
2012-07-03	185	4,457,233	10,196	4,837	5,359	0	38,252	0	6,638	4,399,667	2,480	0	0	0	0	0	26,552	358,452	0
2012-07-04	186	3,057,064	15,590	3,213	12,377	0	47,638	0	16,595	2,973,801	3,440	0	0	0	0	0	33,190	192,502	838
2012-07-05	187	2,714,429	10,626	3,337	7,289	0	56,538	0	33,190	2,612,835	1,240	0	0	0	0	0	43,147	205,778	0
2012-07-06	188	2,545,623	10,699	6,319	4,380	0	25,135	0	53,104	2,454,865	1,820	20	160	0	0	0	16,595	136,079	0
2012-07-09	191	3,077,364	17,498	10,998	6,500	0	73,721	0	119,484	2,866,141	520	0	220	0	0	0	63,061	189,183	0
2012-07-10	192	2,813,904	24,576	9,319	15,257	0	43,570	0	119,484	2,625,814	460	20	0	0	0	0	33,190	169,269	0
2012-07-11	193	3,073,759	34,294	8,582	25,712	0	77,482	0	119,484	2,842,199	300	0	140	0	0	0	69,699	192,502	419
2012-07-12	194	3,136,070	18,299	13,311	4,988	0	51,601	0	242,287	2,823,443	440	0	0	0	0	0	39,828	215,735	0
2012-07-13	195	4,137,837	10,991	7,551	3,440	0	102,113	0	212,416	3,811,717	600	0	40	0	0	0	82,975	441,427	0
2012-07-16	198	2,587,376	48,586	28,291	20,295	0	83,135	0	175,907	2,278,708	1,040	0	0	0	0	0	63,061	245,606	0
2012-07-17	199	2,704,530	21,471	15,807	5,664	0	88,700	0	225,692	2,367,767	900	0	0	0	0	0	73,018	189,183	0
2012-07-18	200	2,811,621	29,994	24,434	5,560	0	81,523	0	195,821	2,503,883	400	0	0	0	0	0	66,380	165,950	0
2012-07-19	201	2,563,919	20,883	17,443	3,440	0	47,874	20	119,484	2,374,738	920	0	0	0	0	0	29,871	102,889	0
2012-07-20	202	2,966,703	120,056	117,156	2,900	0	45,657	0	102,889	2,697,841	260	0	0	0	0	0	33,190	142,717	0
2012-07-23	205	3,224,744	48,570	41,670	6,900	0	100,406	200	146,036	2,928,752	780	0	2,100	0	0	0	69,699	205,778	0
2012-07-24	206	4,015,358	45,106	26,035	19,071	0	94,625	240	6,638	3,868,029	720	0	3,520	0	0	0	59,742	152,674	0
2012-07-25	207	3,131,089	141,797	8,339	133,458	0	143,994	520	106,208	2,738,150	420	0	92,852	3,319	0	0	86,294	235,649	839
2012-07-26	208	3,476,105	137,661	8,037	129,624	0	160,313	400	225,692	2,951,479	560	0	50,040	0	0	0	92,932	302,029	3,356
2012-07-27	209	5,633,833	229,245	11,428	217,817	0	170,298	680	139,398	5,093,492	720	0	52,640	6,638	0	0	106,208	531,040	11,746
2012-07-30	212	4,596,118	359,624	13,337	346,287	0	112,017	4,240	33,190	4,084,607	2,440	0	53,680	0	0	0	79,656	404,918	0
2012-07-31	213	3,558,865	199,621	6,020	193,601	0	48,494	1,600	86,294	3,221,356	1,500	0	24,000	0	0	0	19,914	258,882	0
2012-08-01	214	3,753,167	154,697	9,780	144,917	0	49,350	1,560	59,742	3,484,858	2,960	0	0	0	0	0	33,190	358,452	0
2012-08-02	215	3,251,574	155,256	8,520	146,736	0	40,332	1,840	26,552	3,023,394	4,200	0	27,320	0	0	0	26,552	225,692	420
2012-08-03	216	4,458,966	126,562	6,753	119,809	0	92,515	1,240	79,656	4,146,751	12,242	0	30,480	6,638	0	0	59,742	345,176	0
2012-08-06	219	4,283,146	220,299	22,866	197,433	0	80,609	1,240	19,914	3,958,444	2,640	0	36,320	0	0	0	66,380	285,434	0
2012-08-07	220	4,010,807	215,745	11,668	204,077	0	67,686	560	0	3,717,798	9,018	0	37,520	0	0	0	46,466	318,624	0
2012-08-08	221	4,236,641	247,413	27,372	220,041	0	81,886	880	33,190	3,870,472	2,800	0	40,800	6,638	0	0	66,380	199,140	0
2012-08-09	222	4,648,731	398,961	32,176	366,785	0	76,906	1,480	39,828	4,124,838	6,718	0	37,840	0	0	0	33,190	199,140	0
2012-08-10	223	4,947,102	697,034	8,990	688,044	0	246,148	1,760	26,552	3,971,448	4,160	0	46,560	0	0	0	73,018	232,330	0
2012-08-13	226	4,569,468	454,295	17,182	437,113	0	57,679	200	7,477	4,044,738	5,079	0	68,560	6,638	0	0	26,552	219,054	0
2012-08-14	227	3,951,394	593,598	13,459	580,139	0	71,108	120	19,914	3,261,774	4,880	0	23,400	0	0	0	46,466	146,036	0
2012-08-15	228	6,834,082	1,791,187	13,460	1,777,727	0	111,085	360	26,552	4,887,106	17,792	0	26,840	0	0	0	79,656	318,624	0
2012-08-16	229	6,263,980	1,295,396	22,925	1,272,471	0	69,013	240	0	4,888,643	10,688	0	27,000	0	0	0	33,190	305,348	1,118
2012-08-17	230	5,559,541	774,445	17,615	756,830	0	73,225	640	26,552	4,670,218	14,461	0	19,960	0	0	0	46,466	338,538	0
2012-08-20	233	4,061,756	238,917	48,937	189,980	0	159,835	440	0	3,658,204	4,360	0	3,920	0	0	0	66,380	159,312	1,678
2012-08-21	234	3,575,233	198,728	42,132	156,596	0	211,108	480	13,276	3,149,521	2,120	0	1,960	0	0	0	79,656	126,122	1,678
2012-08-22	235	4,535,925	239,674	23,512	216,162	0	320,634	280	0	3,962,096	13,241	0	0	0	0	0	99,570	212,416	1,678
2012-08-23	236	4,056,008	119,551	20,712	98,839	0	100,924	160	0	3,814,851	20,522	0	0	0	0	0	46,466	358,452	0
2012-08-24	237	3,755,810	91,153	16,636	74,517	0	136,249	200	13,276	3,499,361	15,571	0	640	0	0	0	53,104	119,484	0
2012-08-27	240	4,070,069	61,268	27,856	33,412	0	54,636	0	0	3,952,685	1,480	0	0	0	0	0	33,190	152,674	0
2012-08-28	241	3,749,735	43,688	14,306	29,382	0	217,644	80	6,638	3,467,676	14,009	40	1,040	0	0	0	106,208	152,674	0
2012-08-29	242	3,560,430	34,142	6,514	27,628	0	153,882	40	0	3,371,166	1,200	0	80	0	0	0	66,380	179,226	0
2012-08-30	243	2,118,155	23,289	11,112	12,177	0	111,432	40	6,638	1,976,236	520	0	1,300	0	0	0	43,147	92,932	839
2012-08-31	244	1,885,587	35,751	4,557	31,194	0	72,454	20	9,957	1,766,226	1,179	0	440	0	0	0	43,147	69,699	0
2012-09-03	247	2,240,465	23,231	17,492	5,739	0	56,962	20	0	2,159,472	780	60	0	0	0	0	29,871	53,104	0
2012-09-04	248	2,021,705	7,815	2,896	4,919	0	28,444	20	3,319	1,981,707	400	0	160	0	0	0	13,276	73,018	0
2012-09-05	249	1,851,812	14,907	4,235	10,672	0	35,002	0	3,319	1,798,324	260	0	200	0	0	0	9,957	63,061	419
2012-09-06	250	2,352,002	9,868	4,792	5,076	0	66,226	0	9,957	2,265,112	839	0	420	0	0	0	36,509	76,337	0
2012-09-07	251	2,115,173	7,791	3,175	4,616	0	42,919	0	0	2,064,263	200	0	0	0	0	0	26,552	106,208	0
2012-09-10	254	2,210,166	18,970	8,874	10,096	0	75,193	20	3,319	2,112,204	460	0	340	0	0	0	39,828	66,380	0
2012-09-11	255	2,089,361	38,997	4,620	34,377	0	48,437	0	6,638	1,995,129	160	0	8,640	0	0	0	9,957	73,018	0
2012-09-12	256	2,198,795	22,087	4,017	18,070	0	93,981	0	0	2,082,407	320	0	2,700	0	0	0	29,871	76,337	0
2012-09-13	257	1,405,296	6,360	600	5,760	0	24,558	0	0	1,374,358	20	0	1,200	0	0	0	6,638	46,466	0
2012-09-14	258	2,269,676	26,087	4,417	21,670	0	66,546	0	0	2,176,943	100	0	940	0	0	0	23,233	53,104	839
2012-09-17	261	1,965,345	23,499	8,299	15,200	0	45,392	40	0	1,896,194	220	0	1,980	0	0	0	26,552	56,423	280
2012-09-18	262	1,603,893	25,340	2,980	22,360	0	43,271	0	0	1,534,942	340	0	1,000	0	0	0	29,871	63,061	0
2012-09-19	263	1,542,338	26,198	10,808	15,390	0	13,939	0	0	1,502,201	0	0	800	0	0	0	3,319	53,104	210
2012-09-20	264	2,204,650	26,459	9,629	16,830	0	24,986	0	0	2,153,145	60	0	700	0	0	0	13,276	63,061	0
2012-09-21	265	1,927,833	19,160	4,340	14,820	0	25,695	20	0	1,882,918	40	0	400	0	0	0	16,595	43,147	0
2012-09-25	269	2,269,511	26,778	13,778	13,000	0	20,677	20	0	2,222,016	20	0	680	0	0	0	9,957	56,423	0
2012-09-26	270	2,208,658	43,214	25,254	17,960	0	18,896	0	0	2,146,548	0	0	960	0	0	0	13,276	56,423	0
2012-09-27	271	2,232,629	42,467	22,252	20,215	0	37,523	20	0	2,152,619	0	0	1,080	0	0	0	23,233	92,932	0
2012-09-28	272	1,555,352	36,166	18,876	17,290	0	20,475	60	3,319	1,495,312	20	0	4,720	0	0	0	16,595	46,466	0
2012-10-01	275	1,492,539	38,543	24,474	14,069	0	16,347	0	3,319	1,434,100	230	0	1,500	0	0	0	9,957	33,190	0
2012-10-04	278	2,012,228	36,227	17,627	18,600	0	37,962	0	0	1,937,999	40	0	600	0	0	0	26,552	73,018	0
2012-10-05	279	2,137,874	117,445	91,155	26,290	0	18,488	0	3,319	1,998,622	0	0	1,740	0	20	0	6,638	79,656	210
2012-10-08	282	2,561,607	66,910	43,230	23,680	0	27,635	0	3,319	2,463,743	0	0	460	0	80	0	16,595	109,527	0
2012-10-09	283	2,420,863	17,100	4,660	12,440	0	20,977	0	3,319	2,379,467	0	0	700	0	0	0	9,957	106,208	420
2012-10-10	284	2,780,166	30,467	16,537	13,930	0	44,320	0	0	2,705,359	20	0	140	0	0	0	33,190	92,932	210
2012-10-11	285	2,916,816	29,956	12,098	17,858	0	43,631	0	0	2,843,229	0	0	0	0	0	0	29,871	92,932	0
2012-10-12	286	3,271,748	39,592	31,612	7,980	0	48,429	0	0	3,183,727	0	0	0	0	0	0	36,509	96,251	280
2012-10-15	289	2,398,049	18,470	5,450	13,020	0	19,207	0	0	2,360,352	20	0	560	0	0	0	9,957	76,337	0
2012-10-16	290	2,174,467	32,417	9,109	23,308	0	21,506	0	0	2,120,544	0	0	0	0	0	0	13,276	59,742	0
2012-10-17	291	2,278,557	36,398	13,018	23,380	0	18,327	0	3,529	2,220,283	20	0	240	0	0	0	9,957	69,699	0
2012-10-18	292	2,245,737	27,550	6,130	21,420	0	28,574	0	3,529	2,185,454	630	0	560	0	0	0	19,914	86,294	0
2012-10-19	293	2,715,218	34,834	9,232	25,602	0	78,757	0	3,319	2,598,308	0	0	500	0	0	0	33,190	86,294	0
2012-10-22	296	1,904,379	28,420	5,930	22,490	0	18,267	0	0	1,857,672	20	0	600	0	0	0	9,957	66,380	0
2012-10-23	297	1,872,405	23,278	11,428	11,850	0	21,116	0	0	1,827,801	210	0	200	0	0	0	13,276	56,423	0
2012-10-24	298	2,038,758	21,110	5,640	15,470	0	23,856	0	3,319	1,990,473	0	0	240	0	0	0	13,276	59,742	0
2012-10-25	299	2,418,494	33,677	19,967	13,710	0	39,991	0	3,319	2,341,447	60	0	520	0	0	0	29,871	76,337	0
2012-10-26	300	2,628,270	19,600	7,570	12,030	0	32,143	0	3,949	2,572,558	20	0	0	0	0	0	23,233	86,294	0
2012-10-30	304	2,508,916	19,210	6,290	12,920	0	34,553	0	6,638	2,448,285	230	0	0	0	0	0	23,233	89,613	0
2012-10-31	305	2,425,019	17,459	9,649	7,810	0	35,822	0	210	2,371,528	0	0	0	0	0	0	26,552	73,018	0
2012-11-01	306	2,029,958	31,346	22,506	8,840	0	14,987	0	10,167	1,973,458	0	40	80	0	20	0	9,957	99,570	0
2012-11-02	307	2,184,670	25,637	17,617	8,020	0	19,815	0	0	2,139,198	20	0	0	0	0	0	16,595	69,699	0
2012-11-05	310	2,704,900	30,856	22,096	8,760	0	36,634	0	3,319	2,634,091	0	0	280	0	0	0	19,914	112,846	0
2012-11-06	311	2,292,181	20,828	14,718	6,110	0	31,034	0	9,957	2,230,322	40	0	0	0	0	0	19,914	96,251	0
2012-11-07	312	2,318,313	27,997	11,209	16,788	0	40,751	0	0	2,249,565	0	0	120	0	0	0	29,871	102,889	0
2012-11-08	313	2,490,966	13,389	6,010	7,379	0	12,528	0	0	2,465,049	0	0	0	0	0	0	6,638	69,699	0
2012-11-09	314	2,322,558	15,079	10,309	4,770	0	25,395	0	0	2,282,084	0	0	0	0	0	20	16,595	59,742	0
2012-11-12	317	1,844,002	10,500	4,500	6,000	0	31,413	0	3,319	1,798,770	0	0	340	0	0	0	23,233	46,466	0
2012-11-13	318	2,028,147	11,220	5,480	5,740	0	18,597	0	6,638	1,991,272	420	0	0	0	0	0	9,957	76,337	0
2012-11-14	319	1,927,427	21,327	15,887	5,440	0	24,565	0	0	1,881,535	0	0	0	0	0	0	16,595	79,656	0
2012-11-15	320	2,022,560	19,527	15,677	3,850	0	47,809	0	9,957	1,945,057	210	0	80	0	0	0	36,509	59,742	0
2012-11-16	321	1,598,786	13,500	7,270	6,230	0	15,927	0	3,319	1,566,020	20	0	100	0	0	0	9,957	66,380	0
2012-11-19	324	1,876,734	12,430	7,320	5,110	0	43,100	0	3,319	1,817,675	210	0	0	0	0	0	33,190	39,828	0
2012-11-20	325	2,137,265	16,348	12,348	4,000	0	37,722	0	0	2,083,195	0	40	0	0	0	0	26,552	53,104	0
2012-11-21	326	2,559,098	22,477	17,577	4,900	0	23,746	0	0	2,512,775	100	0	0	0	0	0	13,276	89,613	0
2012-11-22	327	1,694,195	13,888	11,548	2,340	0	5,180	0	0	1,675,127	0	0	0	0	0	0	0	46,466	0
2012-11-23	328	2,154,707	25,475	22,395	3,080	0	16,586	0	0	2,112,646	0	0	0	0	0	0	13,276	76,337	0
2012-11-26	331	1,317,957	7,650	2,110	5,540	0	10,478	0	0	1,299,829	0	0	60	0	0	0	6,638	43,147	0
2012-11-27	332	1,463,235	19,557	15,107	4,450	0	16,257	0	210	1,427,211	0	0	520	0	0	0	9,957	63,061	0
2012-11-28	333	1,674,520	7,390	3,660	3,730	0	23,554	0	0	1,643,576	0	0	0	0	40	0	19,914	49,785	0
2012-11-29	334	1,751,418	18,097	13,687	4,410	0	12,148	0	0	1,721,173	0	0	0	0	0	0	6,638	79,656	0
2012-12-03	338	1,817,828	7,710	4,550	3,160	0	13,448	0	0	1,796,670	0	0	0	0	0	0	6,638	49,785	0
2012-12-04	339	1,920,596	7,820	4,140	3,680	0	24,014	0	0	1,888,762	0	40	0	0	0	0	19,914	76,337	0
2012-12-05	340	2,086,209	9,180	4,660	4,520	0	32,403	20	0	2,044,586	20	0	0	0	20	0	23,233	59,742	0
2012-12-06	341	2,232,423	22,266	18,596	3,670	0	24,744	0	0	2,185,413	0	40	0	0	0	0	19,914	59,742	0
2012-12-07	342	2,076,933	11,429	7,979	3,450	0	30,035	0	0	2,035,469	0	0	0	0	0	0	16,595	116,165	0
2012-12-10	345	2,227,344	11,589	5,140	6,449	0	7,529	0	0	2,208,226	0	0	0	0	0	0	3,319	66,380	0
2012-12-11	346	1,695,876	9,070	6,080	2,990	0	27,604	0	0	1,659,162	40	20	0	0	0	0	19,914	66,380	0
2012-12-12	347	2,041,172	13,898	10,868	3,030	0	39,951	0	0	1,987,323	0	0	0	0	40	0	29,871	99,570	0
2012-12-13	348	1,698,766	16,489	6,970	9,519	0	32,063	0	0	1,650,214	0	40	0	0	80	0	23,233	89,613	0
2012-12-14	349	2,077,730	12,259	10,159	2,100	0	21,515	0	3,319	2,040,637	0	0	0	0	0	0	16,595	106,208	0
2012-12-17	352	2,343,732	13,898	11,268	2,630	0	48,509	0	0	2,281,285	40	0	0	0	0	0	36,509	109,527	0
2012-12-18	353	2,571,790	7,609	2,690	4,919	0	27,923	0	6,638	2,529,580	40	0	0	0	0	0	23,233	96,251	0
2012-12-19	354	2,366,414	42,699	41,719	980	0	31,843	0	0	2,291,872	0	0	0	0	0	0	23,233	109,527	0
2012-12-20	355	2,036,924	19,426	9,288	10,138	0	14,799	0	0	2,002,699	0	0	0	0	20	0	3,319	86,294	0
2012-12-21	356	2,091,165	3,860	2,130	1,730	0	21,566	0	6,848	2,058,871	20	0	0	0	0	0	13,276	73,018	0
2012-12-27	362	1,723,214	5,130	3,270	1,860	0	18,925	0	3,529	1,695,630	0	0	0	0	0	0	16,595	73,018	0
2012-12-28	363	2,378,198	3,340	2,020	1,320	0	18,706	0	3,529	2,352,623	0	0	0	0	0	0	13,276	86,294	0
