# Supplementary material for: Recurring patterns in bacterioplankton dynamics during coastal spring algae blooms
Source: eLife. 2016 Apr 7;5:e11888. doi: 10.7554/eLife.11888 (PMC4829426; doi:10.7554/eLife.11888)
Supplement: Supplementary file 3. — DOI: http://dx.doi.org/10.7554/eLife.11888.013 [file elife-11888-supp3.zip › supplementary_file_3.tsv]

date [yyyy-mm-dd]	Julian day	total bacterioplankton by DAPI [cells / mL]	NON338 [%]	EUB338-I-III [%]	ALF968 [%]	SAR11-486 [%]	SAR11-441 [%]	ROS537 [%]	NAC11-7-1030 [%]	RCA1000 [%]	GAM42a [%]	REI731 [%]	Bal731 [%]	OM182- 707 [%]	NOR5-730 [%]	PSA184 [%]	ALT1413 [%]	GV841 [%]	SAR92-627 [%]	SAR86-1245 [%]	Glac227 [%]	CF319a [%]	POL740 [%]	FORM181A [%]	FORM181B [%]	ULV995 [%]	VIS6-814 [%]	NS3a-840 [%]	NS5/DE2-471 [%]	NS5/VIS1-575 [%]	NS9-664 [%]	CYT-734 [%]	PLA46 [%]	PirD1039 [%]	uPlaB440 [%]	PlaA1228 [%]	ARCH915 [%]	EURY806 [%]	CREN554 [%]	BET42a [%]	SAR324-1412 [%]	HGC69a [%]
2009-01-05	5	726,000		86.0	23.4	20.9		2.6			9.9				1.1			0.4				8.6	0.8	0.1	0.0	0.1	0.6			0.0	0.7	0.0	1.3
2009-01-12	12	286,000	0.0	76.3	12.1	14.4		0.9			3.9				0.4			0.3				3.7	1.3	0.0	0.0	0.1	0.8	0.1	0.1	0.0	1.3	0.9	1.0
2009-01-13	13	369,028	0.0	72.3	19.0			5.6			2.0				2.0			0.3				17.7	1.2	0.0	0.1	0.1	0.8	0.1	0.1	0.1	1.1	0.6	1.8				1.7	0.6	0.4
2009-01-14	14																	0.2
2009-01-15	15																	0.2
2009-01-16	16																	0.4
2009-01-19	19	363,000		82.1	31.7	29.2		6.0			12.2				1.2			0.2				12.5	1.4	0.0	0.0	0.1	0.8	0.1	0.1	0.1	0.8	0.5	1.6
2009-01-20	20	338,143																0.3																			3.3	1.4	1.2
2009-01-21	21																	0.2
2009-01-22	22																	0.2
2009-01-23	23																	0.3
2009-01-26	26	407,000		81.8	37.7	26.0		3.7			12.9				0.7			0.2				15.1	2.1	0.0	0.0	0.0	0.6	0.0	0.0		0.9	0.9	1.4
2009-01-28	28																	0.1
2009-02-03	34	453,534	0.0	89.4	32.6	20.8		9.9			9.6				1.4			0.5				11.6	2.2	0.1	0.0	0.0	0.5	0.0	0.1	0.0	0.6	0.7	1.9				3.2	1.0	2.1
2009-02-04	35																	0.4
2009-02-05	36																	0.3
2009-02-06	37																	0.1
2009-02-10	41	435,480																0.2																			1.8	0.5	1.3
2009-02-11	42	398,000	0.2	87.7	64.4	37.3		9.1			10.2	0.0	0.0	1.5	1.0	0.1		0.2	1.0	5.5	0.0	20.1	2.4	0.0	0.0	0.1	1.2	0.1	0.1	0.3	0.8	0.2	1.7
2009-02-13	44																	0.2
2009-02-17	48	468,414	0.0	90.6	43.6	34.2		10.2			13.3	0.0	0.0	1.5	1.4	0.4		0.1	2.3	5.4	0.0	23.5	2.6	0.0	0.0	0.1	2.1	0.1	0.1		1.4	0.4	1.8	0.2	0.0	0.0	0.9	0.3	0.8
2009-02-20	51	565,362																0.3
2009-02-23	54	583,524																0.2
2009-02-25	56	429,632		93.4	40.6	28.0		6.3			13.8	0.0	0.0	2.3	1.3	0.2		0.3	2.0	5.3	0.0	17.4	3.8	0.1	0.0	0.2	2.1	0.1	0.1	0.1	1.0	0.3	1.1
2009-02-27	58																	0.2
2009-03-03	62	345,966		95.0	67.0	37.5		14.3			15.7	0.0	0.0	2.5	1.6	0.0		0.7	3.2	5.6	0.0	20.8	2.7	0.0	0.0	0.6	2.4	0.2	0.2	0.0	1.0	0.6	1.9				0.5	0.3	0.4
2009-03-05	64	331,000	0.0	92.8	51.5	40.2		9.3			7.1				0.9			0.6		2.7		18.8	1.7	0.0	0.0	0.4	3.5	0.2	0.3	0.0	0.9	0.3	0.9
2009-03-10	69	427,519		94.0	43.0	54.2		10.6			12.2	0.1	0.1	1.9	1.7	0.7		0.6	2.8	2.2	0.1	22.5	2.7	0.0	0.0	0.5	2.3	0.3	0.4	0.0	0.7	0.3	1.8	0.0	0.0	0.0	0.3	0.2	0.2
2009-03-13	72	414,000	0.0	91.1	57.4	36.9		13.6			8.5				0.9			0.7		2.9		21.2	2.2	0.1	0.2	0.7	2.9	0.4	0.3	0.0	0.8	0.4	1.2
2009-03-17	76	536,746		94.3	55.3	43.9		13.5			19.0	0.0	0.2	2.5	0.6	0.1		1.0	2.0	2.9	0.0	21.4	2.4	0.1	0.2	0.8	2.0	0.5	1.1	0.1	1.1	0.7	0.3				0.0	0.2	0.1
2009-03-20	79	779,648		84.9	44.5	39.4		6.7			5.0				0.0			1.2		1.8		15.3	2.5	0.1	0.2	1.2	3.3	0.9	1.0	0.0	1.3	0.6	0.7
2009-03-24	83	757,429		94.7	49.1	45.0		11.9	1.0	3.9	13.1	0.0	0.6	2.7	0.9	0.3		1.3	2.0	3.0	0.0	30.5	5.7	0.1	0.2	3.0	3.6	1.3	2.0	0.0	2.7	0.9	0.3				0.0	0.1	0.1
2009-03-27	86	544,667		88.2	33.8	53.6		6.4	0.6	3.1	10.0	0.0			1.1			1.3	4.5	2.5		39.3	3.0	0.4	0.4	20.2	4.7	1.4	1.9	0.0	1.8	0.5	0.6
2009-03-31	90	467,266		92.3	38.6	26.4		12.9	2.7	2.9	35.4	0.0	2.0	2.4	0.0	1.8	0.2	1.1	6.9	1.9	2.0	40.4	5.9	0.2	0.9	13.1	2.5	1.0	3.3	0.0	2.1	0.6	0.3				0.2	0.1	0.2
2009-04-03	93	470,129		91.9	30.5	34.4		11.2	2.0	4.5	16.7	0.0			0.8			1.3	7.7	0.8		32.7	3.6	2.3	3.4	11.5	3.7	0.6	3.9	0.0	1.2	0.9	0.8
2009-04-07	97	813,252		92.5	25.4	28.5		16.9	1.4	4.1	19.2	0.2	1.5	1.6	1.4	0.5	0.4	1.1	7.7	0.4	0.4	52.3	6.8	17.6	4.3	13.2	3.1	2.7	5.2	0.0	0.3	0.7	0.0				0.2	0.2	0.1
2009-04-09	99	1,461,856		92.0	18.6	24.4		9.6	3.4	3.5	12.3	0.2			0.7			1.2	5.1	0.3		52.9	13.7	23.6	1.3	10.1	1.9	2.7	4.4	0.0	0.4	0.8	0.6
2009-04-14	104	1,023,793		82.1	24.3	19.5		7.8	1.4	2.5	24.5	16.0	1.4	1.9	1.2	1.0	0.4	0.9	5.7	0.2	1.3	43.1	20.6	3.4	1.6	4.8	1.9	5.7	1.8	0.0	0.5	1.3	0.0				0.2	0.1	0.2
2009-04-16	106	1,213,746		96.2	22.8	33.7		5.7	1.6	2.6	18.8	5.3			0.9			1.0	7.3	0.2		25.9	14.5	2.8	0.6	4.9	2.7	6.1	1.5	0.0	0.4	1.0	0.2
2009-04-21	111	2,857,838		87.7	23.3	29.7		14.2	0.8	4.3	19.0	3.7	0.9	1.7	1.4	0.3	0.1	1.0	8.2	0.3	0.3	36.9	27.3	1.0	0.1	3.9	4.0	9.3	1.7	0.0	0.3	2.6	1.3	0.0	0.0	0.0	0.0	0.0	0.2
2009-04-24	114	3,340,026		93.7	26.4	29.3		11.0	1.1	6.5	10.6	3.4			1.0			1.3	16.3	0.7		32.1	21.0	7.6	0.0	5.0	5.6	5.9	1.7	0.0	0.4	2.9	0.0
2009-04-28	118	3,481,237		87.1	48.8	33.1		18.2	1.1	8.1	15.3	1.0	1.4	4.9	3.3	0.3	0.0	0.9	6.3	0.5	0.1	29.8	18.2	3.0	0.0	3.6	5.2	3.2	1.5	0.0	0.3	2.4	0.6				0.1	0.0	0.0
2009-05-05	125	1,504,012	0.6	76.6	55.5	56.0		8.8	1.1	3.3	7.9	0.1	0.5	1.1	0.3	0.1		0.6	2.8	0.2	0.1	11.3	3.7	1.0	0.0	1.1	1.8	0.6	0.8	0.0	0.6	0.6	0.6	0.0	0.0	0.0	0.1	0.1	0.3
2009-05-08	128	2,367,129										0.1						1.5	3.7	3.0		23.1	5.5	1.0	0.0	5.3	4.0	1.2	0.4	0.0	1.1	0.6
2009-05-12	132	3,072,454	0.7	92.4	49.7	66.8		9.2			14.0	0.2	0.7	3.4	0.9	0.1		1.0	10.3	11.4	0.0	21.5	3.2	1.1	0.0	3.7	4.5	1.1	0.3	0.0	2.5	0.5	0.6				0.1	0.1	0.1
2009-05-15	135
2009-05-19	139	1,548,592	0.3	89.3	39.5	38.5		14.1			16.9	0.1	0.8	1.1	2.6	0.2		0.8	4.1	1.4	0.0	41.1	10.4	7.8	0.0	6.4	8.1	0.4	0.3	0.0	0.9	0.5	0.0				0.1	0.0	0.3
2009-05-22	142	2,058,476																1.5				37.5	15.7	5.7	0.0	8.5	10.7	0.5	0.3	0.0	0.9	0.2
2009-05-26	146	1,709,001	0.0	84.4	40.8	58.8		13.3			19.4				2.1			1.5				27.1	5.0	3.1	0.0	3.0	3.5	0.4	0.3	0.0	1.8	0.4	0.3				0.1	0.1	0.2
2009-05-28	148	1,490,645		91.8	42.4	35.3		10.4			10.8	0.2	0.9	1.6	2.0	0.0		1.8	4.9	2.5	0.0	27.8	0.8	1.9	0.0	3.1	2.4	0.2	0.4	0.0	1.6	0.1	0.3
2009-06-02	153
2009-06-04	155	1,441,951		91.6	25.5	37.0		8.7			13.5				3.7			2.0				45.4	6.6	2.4	0.0	2.7	7.9	0.3	1.8	0.0	1.1	0.2	0.3
2009-06-07	158	962,090	0.0	80.4	27.7	36.7		12.6			22.6				6.4																		0.9	0.1	0.0	0.0
2009-06-09	160	975,006	0.0	75.2	21.1	8.4		18.3			14.3				13.2			1.5				43.4	15.2	0.6	0.0	2.1	9.7	0.2	3.6	0.0	0.8	0.1	0.3				13.8	13.3	1.1
2009-06-12	163	1,371,752		88.6	25.4	36.3		11.6			20.8				3.3			1.9				35.1	3.3	0.8	0.0	1.4	4.6	0.2	1.6	0.0	0.7	0.1	0.4
2009-06-16	167	2,301,153	0.0	85.8	26.4	33.3		16.4			22.1				10.8			1.5				26.3	5.2	0.6	0.0	1.3	2.9	0.5	1.1	0.0	1.6	0.1	0.6	0.2	0.0	0.0	3.6	3.3	1.4
2009-06-19	170	999,822		88.5	26.1	31.5		10.9			19.1				7.7			1.5				36.4	2.8	0.7	0.0	2.2	5.5	0.3	1.2	0.1	2.8	0.3	0.2
2009-06-23	174	1,501,580	0.0	87.4	23.4	16.9		19.8			23.1				10.4			1.2				41.4	5.0	14.0	0.0	1.5	3.9	0.6	1.2	0.8	2.5	0.2	0.6				9.8	8.9	0.5
2009-06-26	177	2,263,459		91.7	36.7	24.9		11.4			13.3				4.0			2.2				26.9	6.5	4.8	0.0	1.4	2.3	1.2	1.1	0.4	1.0	0.1	0.3
2009-06-30	181	2,870,160	0.9	86.6	18.3	24.0		13.6			20.4				5.9			1.2				24.6	4.9	3.1	0.0	1.0	2.0	0.8	0.4	0.2	0.9	0.2	1.4					3.8	0.2
2009-07-03	184	2,819,531		87.8	38.4	19.6		9.8			17.5				3.7			1.8				27.3	9.2	3.2	0.0	1.6	3.2	1.4	0.7	0.4		0.2	0.1
2009-07-07	188	2,503,286	0.3	88.8	23.2	19.5		19.2			37.6				6.9			1.2				24.4	5.5	1.9	0.0	1.6	3.6	0.8	0.6	0.4	1.1	0.2	1.0				3.7	3.6	2.2
2009-07-10	191	1,976,298	0.9	83.2	24.9	13.7		25.4			23.4				6.4			0.9				37.6	6.1	6.6	0.0	1.4	4.6	0.3	0.5	0.6	1.1	0.3	1.6	0.0	0.0	0.0
2009-07-15	196	1,329,689	0.0	81.4	24.1	9.8		20.8			19.7				6.4			0.9				34.0	4.2	0.6	0.0	0.9	3.0	0.1	0.6	0.3	0.7	0.4	1.0
2009-07-17	198	1,149,495	0.0	92.5	26.8	9.6		25.0			20.1				7.2			0.9				36.1	9.9	0.4	0.0	1.0	5.3	0.1	1.0	0.4	1.4	0.3	1.2
2009-07-21	202	1,152,421	0.0	89.8	26.7	5.0		27.6			19.3				10.5			0.8				43.1	4.8	0.4	0.0	0.9	6.1	0.1	0.6	0.5	2.3	0.2	1.3				9.7	9.8	0.3
2009-07-24	205	934,631	1.3	87.0	27.4	10.2		24.5			15.1				8.4			0.8				32.4	8.4	1.0	0.0	0.5	5.3	0.0	0.5	0.6	2.8	0.1	1.6
2009-07-28	209	1,333,780	0.0	85.2	19.1	16.1		26.4			20.4				8.2			0.9				31.0	2.8	1.3	0.0	0.3	3.4	0.2	0.5	0.7	1.9	0.1	1.5	0.1	0.0	0.0	12.9	11.8	0.7
2009-07-31	212	1,616,162																1.1
2009-08-04	216	1,910,202	0.0	89.7	24.8	20.5		17.2			18.7				5.0			1.3				29.4	4.1	0.7	0.0	0.1	1.7					0.0	1.3
2009-08-06	218	2,350,681																0.9
2009-08-11	223	1,955,502	0.0	88.7	13.5	18.7		15.0			17.6				4.2			0.8				34.2	2.7	0.3	0.0	0.1	1.3	0.1	0.2	0.3	0.7	0.1	1.3				8.1	7.0	0.1
2009-08-14	226	1,776,690																0.8
2009-08-18	230	2,763,789	0.0	83.3	21.0	29.9		15.6			15.8				3.5			0.7				27.9	2.5	0.4	0.0	0.0	0.9	0.1	0.2	1.1	0.4	0.0	1.2				9.1	8.0
2009-08-21	233	2,610,034																0.7
2009-08-25	237	3,172,292	0.0	85.4	18.6	29.0		16.9			13.8				2.3			0.6				27.3	1.2	0.3	0.0	0.0	1.3	0.0	0.1	0.1	0.3	0.0	1.2				5.3	4.7	0.1
2009-08-28	240	2,133,590																1.0
2009-09-01	244	2,878,647		75.6	10.8	32.3		14.7			8.9				3.7	0.2	0.5	0.9	0.8	5.6		24.5	5.9	0.1	0.0	0.0	0.5			1.3		0.0	1.5	0.1	0.4	0.0	6.2			10.0	0.6	0.6
2009-09-04	247
2009-09-08	251	2,166,769		77.6	8.3	34.9		12.8			6.1				3.7	0.5	1.5	0.9	1.2	4.5		20.5	6.3	0.4	0.0	0.0	0.4	0.0	0.0	0.6	0.3	0.0	2.2				3.9	3.5	0.2	8.8	1.1	0.7
2009-09-11	254
2009-09-15	258	2,712,995		88.2	15.6	34.0		16.7			8.3				6.3	0.8	0.9	0.5	1.2	4.7		35.0	5.7	3.8	0.0	0.0	1.0	0.1	0.1	0.4	0.8	0.0	2.5				4.2	3.4	0.1	6.0	0.8	0.7
2009-09-18	261	1,785,579																0.4
2009-09-22	265	1,765,062		81.7	25.9	17.1		32.2			11.9				11.5	0.8	1.4	0.3	1.4	3.6		46.3	2.3	3.9	0.0	0.0	10.4	0.4	0.2	0.3	0.5	0.1	3.1	0.0	0.1	0.0	8.9	7.9	0.2	2.7	0.6	0.6
2009-09-25	268	902,675																0.7
2009-09-29	272	1,743,028		82.8	24.1	26.8		19.9			14.2				6.3	0.3	0.3	0.7	1.4	4.5		38.3	1.5	0.8	0.0	0.0	5.0	0.1	0.2	0.8	0.9	0.2	1.6				5.2	4.6	0.1	3.3	0.7	0.8
2009-10-02	275	2,189,466																0.5
2009-10-06	279	1,500,431	0.0	80.8	15.6	21.3		16.0			11.3				7.2	1.5	0.7	0.7	1.4	3.2		28.0	1.8	0.2	0.0	0.0	2.7	0.1	0.1	0.6	0.9	0.2	4.4	0.0	0.0	0.5	7.2	5.6	0.4	3.5	0.6	0.7
2009-10-09	282	2,066,234																0.3
2009-10-13	286	1,330,795	0.0	84.5	16.9	25.5		18.6			19.2				5.2	1.4	4.0	0.7	1.7	4.2		29.6	5.0	0.1	0.0	0.0	3.3	0.1	0.2	2.1	1.2	0.4	3.3				9.9	9.2	0.2	4.1	0.7	0.7
2009-10-16	289
2009-10-20	293	1,376,608	0.3	85.8	21.5	30.1		16.6			12.6				5.7	0.6	1.6	0.6	1.5	3.5		24.5	1.0	0.1	0.0	0.0	1.1	0.1	0.1	0.5	0.9	0.5	4.0	0.0	0.1	0.9	6.4	5.6	0.2	5.2	0.8	0.7
2009-10-23	296	1,211,345																0.6
2009-10-27	300	1,451,555	0.0	87.0	18.0	25.6		17.6			17.4				3.6	0.8	4.7	0.6	1.9	2.7		26.4	2.2	0.0	0.0	0.0	1.4	0.0	0.2	0.9	0.8	0.5	2.2				6.2	5.2	0.1	4.6	0.9	0.8
2009-10-30	303	1,280,633																0.7
2009-11-03	307	869,659	0.0	82.4	9.6	32.8		13.1			13.2				6.7	0.8	1.8	0.4	1.4	4.9		22.1	1.7	0.1	0.0	0.0	0.8	0.0	0.1	0.7	0.6	0.6	1.7	0.0	0.0	0.8	6.4	5.8	0.2	4.9	0.7	0.8
2009-11-06	310
2009-11-10	314	1,255,467	0.0	84.0	14.3	35.1		13.1			14.8				4.4	0.4	1.3	0.3	1.2	4.2		21.1	0.8	0.1	0.0	0.0	1.2	0.0	0.1	0.7	0.3	0.5	1.6					6.8	0.1	3.7	0.6	1.0
2009-11-13	317	913,876																0.5
2009-11-17	321	1,448,785	0.0	83.8	13.3	40.8		12.5			17.1				3.8	0.6	1.3	0.6	1.6	4.3		20.7	0.5	0.1	0.0	0.0	0.8	0.0	0.1		0.3	0.3	1.7				5.3	5.3	0.2	3.8	1.3	1.9
2009-11-20	324	1,155,075																0.3
2009-11-24	328	1,189,923														0.7	1.9	0.6	1.4	4.2
2009-11-27	331
2010-03-02	61	459,000		92.0	32.0		35.0	11.0			7.0				0.0							17.0	6.0	0.0	0.0	0.0	2.0	0.1	0.0	1.9	1.2	0.4	0.2				1.0	0.9	0.0
2010-03-03	62	360,000		91.0	22.0		26.0	14.0			8.0				0.0							18.0	5.0	0.0	0.0	0.0	2.0	0.2	0.0	1.8	1.2	0.4	0.2
2010-03-04	63	568,000		72.0	32.0		22.0	14.0			14.0				0.0							18.0	4.0	0.0	0.0	0.0	2.0	0.3	0.0	1.2	1.2	0.3	0.0
2010-03-05	64	509,000		66.0	22.0		19.0	12.0			8.0				0.0							15.0	5.0	0.0	0.0	0.0	2.0	0.4	0.0	0.1	0.9	0.3	0.1
2010-03-08	67	506,000
2010-03-09	68	656,000		90.0	33.0		28.0	16.0			4.0	0.0	0.0	1.0	0.0		4.0	0.0	1.0	2.0		11.0	4.0	0.0	0.0	0.0	2.0	2.3	0.0	0.7	0.4	0.3	0.2				0.5	0.8	0.0
2010-03-10	69	560,000
2010-03-11	70	524,000
2010-03-12	71	469,000
2010-03-15	74	470,000
2010-03-16	75	558,000		83.0	30.0		32.0	15.0			6.0				0.0							20.0	1.0	0.0	0.0	0.0	5.0	2.1	0.0	0.3	0.5	0.6	0.0				0.6	0.6	0.0
2010-03-17	76	483,000
2010-03-18	77	395,000
2010-03-19	78	272,000
2010-03-22	81	217,000
2010-03-23	82	225,000		92.0	37.0		30.0	14.0			7.0	0.0	0.0	3.0	0.0		2.0	0.0	2.0	1.0		25.0	10.0	0.0	0.0	1.0	7.0	2.3	0.1	0.5	0.2	1.3	0.0				0.4	1.4	0.0
2010-03-24	83	262,000																				39.0	8.0	0.0	0.0	1.0	9.0	2.3	0.0	0.4	0.2	1.1
2010-03-25	84	322,000																				27.0	9.0	0.0	0.0	2.0	6.0	1.1	0.0		0.2	1.0
2010-03-26	85	211,000																				28.0	13.0	0.0	0.0	2.0	11.0	1.8	0.1	0.4	0.1	1.3
2010-03-30	89	503,000		95.0	23.0		10.0	19.0			6.0				1.0							58.0	17.0	0.0	0.0	9.0	17.0	2.1	0.2	0.2	0.1	0.8	0.0				0.2	0.3	0.0
2010-03-31	90	879,000		98.0	18.0		6.0	14.0			5.0				0.0							63.0	12.0	0.0	0.0	8.0	12.0	3.4	0.1	0.4	0.1	0.7	0.3
2010-04-01	91	461,000	0.0	93.0	29.0		9.0	15.0			5.0				0.0							53.0	22.0	0.0	0.0	12.0	18.0	1.2	0.4	0.2	0.1	0.8	0.1
2010-04-06	96	497,000		98.0	25.0		7.0	20.0				0.0	1.0	2.0	0.0				6.0		0.0	56.0	26.0	0.0	0.0	9.0	20.0	1.0	1.2	0.6	0.1	0.6	0.0
2010-04-07	97	525,000	1.0	94.0			7.0	19.0			7.0																										0.2	0.2	0.0
2010-04-08	98	445,000	0.0	94.0			10.0	14.0			8.0						4.0	0.0		0.0		56.0	16.0	0.0		14.0	18.0	0.9	1.4	0.3	0.1
2010-04-09	99	459,000	0.0	95.0			9.0	16.0			9.0											58.0	18.0	0.0	0.0	14.0	18.0	0.9	2.2	0.2	0.1	0.4
2010-04-12	102	397,000	0.0	87.0			16.0	11.0			12.0											29.0	12.0	0.0	0.0	8.0	8.0	1.6	1.6	0.1	0.0	0.6
2010-04-13	103	361,000	0.0	84.0	23.0		16.0	11.0			13.0	1.0	2.0	2.0	0.0			0.0	5.0		0.0	22.0	8.0	0.0	0.0	7.0	5.0	1.7	1.0	0.1	0.0	1.0	0.4				0.2	0.3	0.0
2010-04-14	104	282,000	0.0	84.0			16.0	10.0			15.0											29.0	8.0	0.0	0.0	9.0	5.0	1.4	1.1	0.1	0.1	0.8
2010-04-15	105	328,000	0.0	89.0			15.0				33.0
2010-04-16	106	401,000	0.0	89.0			16.0	12.0			23.0											32.0	10.0	0.0	0.0	13.0	5.0	1.3	1.4	0.1	0.1	0.8
2010-04-19	109	425,000	0.0	90.0			14.0	9.0			24.0											30.0	7.0	0.0	1.0	12.0	4.0	1.2	1.3	0.1	0.0	0.6
2010-04-20	110	540,000	1.0	89.0	31.0		12.0	8.0			22.0	1.0	2.0	2.0	0.0		6.0	0.0	13.0	0.0	1.0	32.0	8.0	0.0	1.0	10.0	4.0	0.9	0.9	0.1	0.0	0.7	1.3				0.1	0.1	0.0
2010-04-21	111	532,000	0.0	91.0			8.0	10.0			27.0											32.0	9.0	0.0	1.0	9.0	3.0	0.7	1.5	0.2	0.0	0.5
2010-04-22	112	631,000	0.0	90.0			10.0	9.0			20.0
2010-04-23	113	453,000	0.0	90.0			12.0	8.0			20.0											33.0	10.0	1.0	2.0	6.0	3.0	0.5	2.0	0.0	0.0	0.6
2010-04-26	116	609,000	0.0	92.0			11.0	11.0			16.0											38.0	6.0	1.0	4.0	8.0	4.0	0.9	1.5	0.0	0.0	0.4
2010-04-27	117	557,000	0.0	91.0	23.0		6.0	12.0			15.0	1.0	2.0	2.0	0.0		6.0	0.0	6.0	1.0	1.0	42.0	7.0	1.0	4.0	7.0	4.0	0.6	0.8	0.0	0.1	0.4	0.8					0.2	0.0
2010-04-28	118	529,000	0.0	89.0			10.0	10.0			15.0											35.0	6.0	1.0	4.0	6.0	4.0	0.7	1.9	0.1	0.1	0.4
2010-04-29	119	525,000	0.0				12.0	11.0			14.0											36.0	7.0	2.0	3.0	7.0	3.0	0.8	2.3	0.1	0.1	0.4
2010-04-30	120	588,000	0.0	90.0			8.0	14.0			17.0											40.0	7.0	2.0	2.0	7.0	4.0	0.5	2.2	0.1	0.0	0.3
2010-05-04	124	702,000	0.0	86.0	23.0		9.0	15.0			17.0	0.0	2.0	2.0	0.0		8.0	0.0	7.0	3.0	1.0	36.0	12.0	4.0	0.0	4.0	4.0	0.6	2.1	0.1	0.3	0.3	0.9				0.2	0.3	0.0
2010-05-09	129	2,430,000	0.0	78.0			14.0	8.0			9.0											22.0	6.0	1.0	0.0	1.0	2.0	0.2	0.2	0.8	1.6	0.1
2010-05-18	138	1,180,000	0.0	85.0	21.0		11.0	12.0			18.0	5.0	1.0	4.0	1.0		7.0		9.0	3.0	0.0	24.0	6.0	5.0	0.0	1.0	2.0	0.2	1.3	0.2	0.8	0.6	0.6				0.1	0.2	0.0
2010-05-27	147	2,310,000	0.0	84.0	33.0		24.0	14.0			8.0	1.0	1.0	3.0	0.0		7.0		4.0			16.0	2.0	1.0	0.0	1.0	2.0	0.4	0.9	1.0	2.3	0.8	0.5				0.1	0.1	0.0
2010-07-01	182	2,910,000	0.0	84.0			38.0	5.0			10.0											15.0	3.0	0.0	0.0	0.0	1.0	0.5	0.5	1.8	0.6	0.2
2010-07-05	186	2,390,000																																			0.4	0.4	0.0
2010-07-08	189	1,570,000	0.0	86.0			22.0	10.0			15.0											20.0	4.0		0.0	1.0	2.0	0.5	0.6	1.9	0.6	0.1
2010-07-12	193	642,000																																			4.5	4.3	0.0
2010-07-15	196	1,240,000	0.0	86.0			3.0	16.0			12.0											38.0	7.0	0.0	0.0	3.0	6.0	0.5	0.6		0.5	0.4
2010-07-19	200	1,430,000																																			4.5	4.3	0.0
2010-07-22	203	983,000	0.0	84.0			3.0	18.0			10.0											34.0	8.0		0.0	2.0	6.0	0.4	0.4	4.9	1.4	0.7
2010-07-26	207	1,980,000																																			7.6	8.7	0.0
2010-07-29	210	1,850,000	0.0	84.0			8.0				10.0											27.0	7.0	0.0	0.0	2.0	4.0	0.2	0.3	5.2	1.1	0.2
2010-08-02	214	1,590,000																																			11.0	11.8	0.0
2010-08-05	217	1,890,000	0.0	84.0			12.0	10.0			13.0											25.0	6.0	1.0	0.0	2.0	2.0	0.1	0.3	5.0	1.8
2010-08-12	224	1,510,000	0.0	81.0			13.0	9.0			8.0											26.0	3.0	7.0	0.0	1.0	2.0	0.1	0.2	1.5	0.9	0.0
2010-08-16	228	2,350,000																																			5.4	4.6	0.0
2010-08-19	231	2,460,000	0.0	79.0			14.0	10.0			6.0											27.0	2.0	6.0	0.0	1.0	4.0	0.0	0.1	2.8	0.8	0.0
2010-08-23	235	2,730,000																																			3.5	3.4	0.0
2010-08-26	238	2,570,000	0.0	79.0			15.0	5.0			5.0											20.0	3.0	10.0	0.0	0.0	2.0	0.1	0.1		0.5	0.1
2010-08-30	242	2,630,000																																			3.6	3.6	0.0
2010-09-02	245	3,160,000	0.0	81.0			20.0	5.0			5.0											27.0	3.0	2.0	0.0	0.0	2.0	0.1		4.6
2010-09-06	249	4,160,000																																			7.1	3.2	0.0
2010-09-09	252	3,110,000	0.0	81.0			16.0	8.0			3.0											28.0	7.0	0.0	0.0	0.0	1.0	0.0	0.1		0.7	0.1
2010-09-13	256	1,840,000																																			4.8	6.4	0.0
2010-09-16	259	1,760,000	0.0	72.0			9.0	7.0			5.0											20.0	2.0	0.0	0.0	0.0	1.0	0.1	0.1	2.5	0.2	0.4
2010-09-20	263	2,050,000																																			7.8	4.4	0.0
2010-09-23	266	1,790,000	0.0	76.0			21.0	6.0			6.0											15.0	3.0		0.0	0.0	2.0	0.0	0.1	1.4		0.5
2010-10-05	278	1,130,000																				11.0	4.0	0.0	0.0	0.0	1.0	0.0	0.2	1.5	0.1	0.4						7.6	0.0
2010-10-14	287	1,310,000	0.0	71.0			22.0	4.0			7.0											13.0	2.0	0.0	0.0	0.0	1.0	0.0	0.2	1.5	0.1	0.3
2010-10-18	291	1,280,000																																			5.0	5.5	0.0
2010-10-21	294	1,040,000	0.0	74.0			22.0	5.0			7.0											16.0	6.0	0.0	0.0	0.0	1.0	0.1	0.1	1.3		0.1
2010-11-08	312	919,000																						0.0	0.0	0.0		0.1	0.1	1.6		0.2					4.6	3.8	0.0
2010-11-15	319	796,000																																			4.4	1.7	0.0
2010-11-18	322	1,140,000	0.0	69.0			13.0	4.0			9.0											12.0	3.0	0.0	0.0	0.0	2.0	0.2	0.1	0.1	0.0	0.3
2010-11-22	326	1,060,000																																			4.3	1.0	0.0
2010-11-25	329	1,650,000	0.0	74.0			22.0	4.0			8.0
2010-12-02	336	928,000	0.0	69.0			21.0	4.0			6.0											8.0	1.0	0.0	0.0	0.0	1.0		0.4	1.4	0.4	0.6					1.7	0.8	0.0
2010-12-06	340	727,000																																			4.0	1.2	0.0
2010-12-10	344	443,000
2010-12-12	346	1,110,000																																			1.3	0.6	0.0
2010-12-16	350	1,020,000	0.0	70.0			23.0	5.0			6.0											9.0	1.0	1.0	0.0	0.0	1.0		0.3	3.8	0.7	0.1
2010-12-28	362	817,000																																			1.7	0.7	0.0
2010-12-30	364	735,000	0.0	66.0			16.0	5.0			7.0											9.0	1.0	2.0	0.0	0.0	1.0		0.5	5.3	0.6	0.1
2011-01-03	3																					9.0	3.0	0.0	0.0	0.0	0.0	0.0	0.0	2.0	0.0	0.0					2.0
2011-01-06	6																					8.0	4.0	0.0	0.0	0.0	1.0	0.0	0.0	1.0	0.0	0.0					2.0
2011-01-10	10																					9.0	4.0	0.0	0.0	0.0	0.0	0.0	0.0	1.0	0.0	0.0					3.0
2011-01-13	13																					8.0	4.0	0.0	0.0	1.0	1.0	0.0	0.0	2.0	0.0	0.0					3.0
2011-01-17	17																					7.0	3.0	0.0	0.0	0.0	1.0	0.0	0.0	2.0	0.0	0.0					2.0
2011-01-20	20
2011-01-24	24																					8.0	4.0	0.0	0.0	0.0	1.0	0.0	0.0	1.0	0.0	0.0					2.0
2011-01-27	27
2011-01-31	31																					8.0	4.0	0.0	0.0	0.0	2.0	1.0	0.0	1.0	0.0	0.0					1.0
2011-02-03	34																					11.0	4.0	0.0	0.0	0.0	1.0	0.0	0.0	2.0	0.0	1.0					2.0
2011-02-07	38																					10.0	5.0	0.0	0.0		1.0	0.0	0.0	1.0	0.0	0.0					1.0
2011-02-10	41																					11.0	4.0				2.0	1.0	0.0	1.0	0.0	0.0					1.0
2011-02-17	48																					13.0	5.0	0.0	0.0	0.0	2.0	1.0	0.0	2.0	1.0	2.0					0.0
2011-02-21	52																					14.0	7.0	0.0	0.0	0.0	2.0	1.0	0.0	2.0	1.0	1.0					0.0
2011-02-24	55																					13.0	7.0	0.0	0.0	0.0	1.0	0.0	0.0	2.0	1.0	1.0					1.0
2011-02-28	59																					12.0	4.0	0.0	0.0	0.0	1.0	0.0	0.0	3.0	1.0	1.0					1.0
2011-03-03	62	909,000									9.0	1.0	0.0						1.0			11.0	4.0	0.0	0.0	0.0	1.0		0.0	3.0	0.0	1.0					1.0
2011-03-07	66	828,000									12.0	2.0	0.0						1.0			10.0	4.0	0.0	0.0		1.0	0.0	0.0	2.0	0.0	1.0					1.0
2011-03-10	69	743,000									4.0	1.0	0.0						1.0			12.0	4.0	0.0	0.0	0.0	1.0	0.0	0.0	2.0	0.0	1.0					3.0
2011-03-14	73	804,000									10.0	1.0	0.0						1.0			11.0	3.0	0.0	0.0	0.0	1.0	0.0	0.0	3.0	0.0	1.0					2.0
2011-03-17	76	709,000									12.0	1.0	0.0						1.0			13.0	4.0	0.0	0.0		1.0	1.0	0.0	2.0	0.0	1.0					3.0
2011-03-21	80	699,000	0.0	77.0			47.0	15.0			8.0	1.0	0.0	1.0		0.0	2.0	0.0	1.0	7.0		14.0	4.0		0.0	0.0	1.0	1.0	0.0	4.0	0.0	1.0					2.0
2011-03-24	83	577,000									6.0	1.0	0.0						1.0			15.0	4.0	0.0	0.0	0.0	0.0	0.0	0.0	5.0	0.0	1.0					2.0
2011-03-28	87	632,000	0.0	79.0			48.0	14.0			8.0	0.0	0.0	1.0		0.0	2.0	0.0	0.0			14.0	4.0	0.0	0.0	0.0	1.0	1.0	0.0	3.0	0.0	1.0					2.0
2011-03-31	90	726,000									10.0	1.0	0.0						1.0			16.0	5.0	0.0	0.0	0.0	2.0	2.0	0.0	4.0	0.0	1.0					1.0
2011-04-04	94	771,000									6.0	1.0	0.0						1.0			17.0	5.0		0.0	0.0	2.0	1.0	0.0	6.0	0.0	1.0					1.0
2011-04-06	96	841,000	0.0	81.0			54.0				7.0	1.0	0.0	1.0		0.0	1.0	0.0	1.0	4.0		20.0	6.0	0.0	0.0	0.0	2.0	1.0	0.0	6.0	0.0	0.0
2011-04-07	97	932,000									9.0	1.0	0.0						0.0			20.0	6.0	0.0	0.0	0.0	1.0	1.0	0.0	7.0	0.0	1.0					1.0
2011-04-11	101	1,600,000									4.0	1.0	0.0						1.0			16.0	5.0	0.0		0.0	2.0	3.0	0.0	4.0	0.0	0.0					0.0
2011-04-12	102	1,280,000									6.0	1.0	0.0						0.0			17.0	6.0	0.0	0.0	0.0	2.0	1.0	0.0	4.0	0.0	1.0
2011-04-13	103	1,300,000	0.0	74.0			55.0	13.0			3.0	1.0	0.0	1.0		0.0	1.0	0.0	1.0	3.0		18.0	6.0	0.0	0.0	0.0	2.0	2.0	0.0	3.0	0.0	1.0
2011-04-14	104	1,270,000									8.0								0.0			18.0	6.0	0.0	0.0	0.0	2.0	1.0	0.0	4.0	0.0	1.0					0.0
2011-04-15	105	1,370,000									5.0						1.0		0.0	2.0		15.0	5.0	0.0	0.0	0.0	1.0	1.0	0.0	2.0	0.0	1.0
2011-04-17	107						45.0
2011-04-18	108	1,310,000									12.0								1.0			13.0	5.0	0.0	0.0	0.0	1.0	2.0	0.0	2.0	0.0	0.0
2011-04-19	109	1,400,000									9.0	1.0	0.0						1.0			14.0	4.0	0.0	0.0	0.0	1.0	2.0	0.0	2.0	1.0	0.0
2011-04-20	110	1,410,000	0.0	72.0				10.0			12.0	0.0	0.0	1.0		0.0	2.0	0.0	1.0	4.0		16.0	5.0	0.0	0.0	0.0	1.0	2.0	0.0	2.0	1.0	0.0
2011-04-21	111	1,480,000									6.0	1.0	0.0				1.0		1.0	5.0		17.0	6.0	0.0	0.0	0.0	1.0	2.0	0.0	2.0	1.0	0.0					0.0
2011-04-26	116	1,530,000									6.0	0.0	0.0						1.0			23.0	7.0	0.0	0.0	1.0	2.0		2.0	2.0	2.0	0.0					0.0
2011-04-27	117	1,680,000	0.0	89.0			42.0	10.0			14.0	1.0	0.0	0.0			1.0		3.0			23.0	7.0	0.0	0.0	2.0	2.0	1.0	2.0	2.0	2.0	0.0
2011-04-28	118	2,330,000									14.0	0.0	0.0						4.0			24.0	8.0	0.0	0.0	5.0	3.0	1.0	2.0	3.0	2.0	0.0					0.0
2011-04-29	119	1,700,000									12.0	1.0	0.0	2.0			2.0		4.0	4.0		29.0	8.0	0.0	0.0	4.0	2.0	1.0	5.0	2.0	2.0	1.0
2011-05-02	122	987,000									15.0	1.0	0.0				3.0		6.0	4.0		30.0	6.0	0.0	0.0	4.0	2.0	1.0	4.0		1.0	1.0					0.0
2011-05-03	123
2011-05-04	124	991,000	0.0	93.0			25.0				18.0	1.0	0.0	2.0			4.0		8.0			31.0	5.0	0.0	0.0	7.0	2.0	0.0	3.0	3.0	1.0	0.0
2011-05-05	125
2011-05-06	126	1,590,000									15.0	1.0	0.0						6.0			26.0	4.0	0.0	0.0	4.0	2.0	1.0	1.0	3.0	1.0	0.0					0.0
2011-05-09	129	1,080,000									14.0			1.0			4.0		7.0	3.0		32.0	7.0	1.0	0.0	6.0	3.0	0.0	1.0	2.0	1.0	0.0					0.0
2011-05-10	130
2011-05-11	131	1,250,000	0.0	80.0			16.0				10.0	0.0	0.0	1.0			3.0		7.0			32.0	11.0	1.0	0.0	5.0	4.0	1.0	1.0	3.0	0.0	0.0					0.0
2011-05-12	132																			3.0
2011-05-13	133	770,000	0.0	82.0			12.0				18.0	1.0	3.0	1.0		1.0	6.0	0.0	6.0	1.0		34.0	12.0	5.0	0.0	3.0	3.0	0.0	2.0	2.0	0.0	1.0					0.0
2011-05-16	136	1,750,000	0.0	88.0			9.0				14.0	0.0	2.0	1.0		1.0	6.0	0.0	7.0	2.0		45.0	14.0	17.0	2.0	3.0	2.0	1.0	1.0	1.0	0.0	0.0					0.0
2011-05-17	137															0.0				2.0
2011-05-18	138															0.0				3.0
2011-05-19	139	1,840,000	0.0	91.0			9.0	2.0			15.0	0.0	2.0	1.0		0.0	4.0	0.0	7.0	2.0		43.0	12.0	17.0	1.0	2.0	2.0	1.0	2.0	1.0	0.0	0.0					0.0
2011-05-23	143	1,790,000	0.0	94.0			8.0	4.0			18.0					0.0	4.0	0.0	5.0	1.0		41.0	11.0	10.0	0.0	1.0	3.0	6.0		2.0	0.0	1.0					0.0
2011-05-26	146	1,540,000	0.0	80.0			14.0	4.0			10.0	1.0	0.0			0.0		0.0	3.0	5.0		24.0	7.0	1.0	0.0	1.0	3.0	2.0	2.0	2.0	1.0	0.0					0.0
2011-05-30	150	1,370,000	0.0	71.0			13.0	5.0			10.0	2.0	0.0			0.0	2.0	0.0	3.0	4.0		28.0	8.0	0.0	0.0	1.0	1.0	1.0	1.0	2.0	2.0	0.0					0.0
2011-06-03	154		0.0	81.0				16.0								0.0	1.0	0.0	2.0	3.0																	0.0
2011-06-06	157																																				5.0
2011-06-09	160		0.0	72.0			16.0	14.0								0.0	2.0	0.0	2.0	3.0		15.0															6.0
2011-06-14	165																																				18.0
2011-06-16	167																																				15.0
2011-06-20	171
2011-06-23	174																																				1.0
2011-06-27	178																																				9.0
2011-06-30	181																																				17.0
2011-07-04	185																																				30.0
2011-07-07	188
2011-07-11	192																																				10.0
2011-07-13	194
2011-07-18	199																																				16.0
2011-07-21	202																																				10.0
2011-07-25	206																																				10.0
2011-07-28	209																																				10.0
2011-08-01	213																																				6.0
2011-08-04	216																																				6.0
2011-08-08	220																																				5.0
2011-08-15	227																																				4.0
2011-08-22	234																																				3.0
2011-08-29	241																																				6.0
2011-09-05	248																																				2.0
2011-09-08	251																																				4.0
2011-09-12	255
2011-09-15	258																																				2.0
2011-09-19	262
2011-09-22	265
2011-09-26	269																																				6.0
2011-09-29	272
2011-10-06	279																																				5.0
2011-10-11	284																																				6.0
2011-10-14	287																																				6.0
2011-10-17	290																																				6.0
2011-10-20	293																																				6.0
2011-10-24	297																																				8.0
2011-10-27	300																																				7.0
2011-10-31	304																																				6.0
2011-11-03	307																																				6.0
2011-11-07	311																																				5.0
2011-11-10	314																																				6.0
2011-11-14	318																																				5.0
2011-11-17	321																																				5.0
2011-11-21	325																																				4.0
2011-11-24	328																																				6.0
2011-11-28	332																																				4.0
2011-12-01	335																																				6.0
2011-12-05	339																																				3.0
2011-12-08	342																																				4.0
2011-12-12	346																																				4.0
2011-12-15	349																																				4.0
2011-12-30	364																																				6.0
2012-01-02	2	928,000																				10.0	3.0	0.0	0.0	0.0	1.0	0.0	0.0	0.0	0.0	0.0
2012-01-12	12	1,140,000																				11.0	1.0	0.0	0.0	0.0	1.0	0.0	0.0	2.0	1.0	0.0
2012-01-19	19	1,050,000																				9.0	0.0	0.0	0.0	0.0	1.0	0.0	0.0	1.0	0.0	0.0
2012-01-26	26	1,180,000																				10.0	2.0	0.0	0.0	0.0	1.0	1.0	0.0	1.0	0.0	0.0
2012-02-02	33	572,000																				13.0	4.0	0.0	0.0	0.0	0.0	0.0	0.0	0.0	0.0	0.0
2012-02-07	38	372,000																				11.0	2.0	0.0	0.0	0.0	1.0	0.0	0.0	1.0	0.0	0.0
2012-02-16	47	368,000																				11.0		0.0	0.0	0.0	0.0	0.0		1.0	1.0	0.0
2012-02-23	54	375,000																				14.0	4.0	0.0	0.0	0.0	1.0	0.0	0.0	1.0	1.0	0.0
2012-03-01	61	522,000										1.0	0.0									14.0	2.0	0.0	0.0	0.0	1.0	0.0	0.0	2.0	1.0	0.0
2012-03-08	68	818,000										0.0	0.0									14.0	4.0	0.0	0.0	0.0	1.0	1.0	0.0	2.0	1.0	0.0
2012-03-14	74	1,040,000	0.0	76.0			39.0	5.0			6.0	0.0	0.0	2.0		0.1	0.1	0.1	0.9	6.1		10.0	6.0	0.0	0.0	0.0	2.0	1.0	0.0	1.0	0.0	0.0
2012-03-15	75	1,030,000	0.0	79.0			43.0	4.0			4.0	0.0	0.0	1.0		0.0	0.1	0.1	0.8	5.7		10.0	5.0	0.0	0.0	0.0	2.0	1.0	0.0	3.0	1.0	0.0
2012-03-16	76	1,660,000	0.0	76.0			39.0	5.0			4.0	0.0	0.0	1.0		0.0	0.6	0.1	0.7	6.9		11.0	3.0	0.0	0.0	0.0	2.0	1.0	0.0	2.0	0.0	0.0
2012-03-19	79	1,200,000	0.0	76.0			37.0	5.0			6.0	0.0	0.0	2.0		0.2	0.1	0.2	0.4	5.9		11.0	6.0	0.0	0.0	0.0	2.0	1.0	0.0	3.0	0.0	0.0
2012-03-20	80	1,070,000	0.0	75.0			41.0	3.0			6.0	0.0	0.0	1.0		0.1	0.0	0.1	0.7	6.1		10.0	4.0	0.0	0.0	0.0	2.0	1.0	0.0	4.0	0.0	0.0
2012-03-21	81	1,090,000	0.0	71.0			38.0	4.0			5.0	0.0	0.0	2.0		0.0	0.1	0.1	0.6	6.3		14.0	10.0	0.0	0.0	0.0	2.0	1.0	0.0	5.0	0.0	0.0
2012-03-22	82	1,000,000	0.0	77.0			40.0	6.0			4.0	0.0	0.0	2.0		0.2	0.2	0.1	0.6	5.6		12.0	9.0	0.0	0.0	0.0	1.0	1.0	0.0	1.0	0.0	0.0
2012-03-23	83	1,260,000	0.0	74.0			36.0	5.0			7.0	0.0	0.0	2.0		0.0	0.1	0.2	0.9	3.3		11.0	6.0	0.0	0.0	0.0	2.0	2.0	0.0	2.0	0.0
2012-03-26	86	1,190,000	0.0	74.0			36.0	4.0			5.0	0.0	0.0	2.0		0.0	0.9	0.1	0.4	3.9		12.0	7.0	0.0	0.0	0.0	2.0	2.0	0.0	2.0	0.0
2012-03-27	87	1,090,000	0.0	74.0			35.0	4.0			5.0	0.0	0.0	2.0		0.1	1.1	0.1	0.6	6.2		12.0	3.0	0.0	0.0	0.0	2.0	2.0	0.0	2.0	0.0	0.0
2012-03-28	88	1,070,000	0.0	73.0			40.0	5.0			5.0	0.0	0.0	2.0		0.1	1.0	0.3	0.5	6.1		13.0	4.0	0.0	0.0	0.0	2.0	2.0	0.0	3.0	0.0
2012-03-29	89	1,110,000	0.0	73.0			39.0	5.0			8.0		0.0	2.0		0.2	0.7	0.1	0.5	5.5		15.0	5.0	0.0		0.0	2.0	2.0		2.0	0.0	0.0
2012-03-30	90	1,100,000	0.0	64.0			44.0	4.0			5.0	0.0	0.0	2.0		0.1	1.3	0.2	0.4	6.3		15.0	4.0	0.0	0.0		1.0		0.0	1.0	0.0	0.0
2012-04-02	93	1,040,000	0.0	80.0			48.0	5.0			7.0	0.0	0.0	2.0		0.1	0.5	0.1	0.3	5.8		13.0	5.0	0.0	0.0	0.0	2.0	2.0	0.0	4.0	0.0	0.0
2012-04-03	94	1,230,000	0.0	81.0			46.0	4.0			6.0	0.0	0.0	2.0		0.0	1.1	0.1	0.5	5.4		14.0	4.0	0.0	0.0	0.0	2.0	2.0		4.0	0.0	0.0
2012-04-04	95	1,070,000	0.0	78.0			43.0	5.0			6.0	0.0	0.0	2.0		0.1	1.1	0.4	0.5	5.8		6.0	1.0		0.0	0.0	2.0	2.0	0.0	5.0	0.0	0.0
2012-04-05	96	1,150,000	0.0	75.0			40.0	4.0			7.0		0.0	2.0		0.2	0.0	0.3	0.6	6.0		12.0	5.0	0.0		0.0	2.0	2.0	0.0	3.0	0.0
2012-04-10	101	1,000,000	0.0	80.0			51.0	2.0			6.0	0.0	0.0	2.0		0.2	0.2	0.2	0.1	5.8		14.0	3.0	0.0	0.0	0.0	1.0	1.0	0.0	3.0	0.0	0.0
2012-04-12	103	1,360,000	0.0	75.0			48.0	2.0			8.0	0.0	0.0	1.0		0.2	0.0	0.3	0.2	3.1		11.0	2.0	0.0	0.0	0.0	1.0	1.0	0.0	3.0	0.0	0.0
2012-04-13	104	1,240,000	0.0	75.0			55.0	2.0			4.0		0.0	2.0		0.2	0.2	0.6	0.3	3.4		10.0	6.0		0.0	0.0	1.0	1.0	0.0	4.0	0.0	0.0
2012-04-16	107	1,300,000	0.0	82.0			54.0	2.0			7.0	0.0	0.0	2.0		0.2	0.0	0.5	0.1	2.6		14.0	8.0	0.0	0.0	0.0	1.0	1.0	0.0	2.0	0.0	1.0
2012-04-17	108	1,610,000	0.0	78.0			46.0	3.0			6.0	0.0	0.0	2.0		0.1	0.3	0.3	0.3	2.4		12.0	2.0	0.0	0.0	0.0	1.0	1.0	0.0	2.0	0.0	1.0
2012-04-18	109	1,690,000	0.0	80.0			47.0	2.0			6.0	0.0	0.0	2.0		0.1	0.1	0.6	0.5	3.5		12.0	4.0	0.0	0.0	0.0	1.0	2.0	0.0	3.0	0.0	1.0
2012-04-19	110	1,420,000		81.0			51.0	2.0			5.0	0.0	0.0			0.1	0.1	0.4	0.4	4.5		16.0	6.0	0.0	0.0	0.0	1.0	1.0	0.0	1.0	1.0	0.0
2012-04-20	111	1,310,000	0.0	78.0			55.0	3.0			5.0		0.0	2.0		0.1	1.8	0.3	0.2	4.2		17.0	6.0	0.0	0.0	0.0	1.0	1.0	0.0	3.0	0.0	1.0
2012-04-23	114	1,450,000	0.0	74.0			46.0	3.0			5.0		0.0	2.0		0.1	0.7	0.3	0.4	3.8		21.0	3.0	0.0		0.0	1.0	1.0	0.0	2.0	0.0	1.0
2012-04-24	115	1,430,000	0.0	82.0			49.0	3.0			4.0		0.0	1.0		0.1	0.9	0.1	0.4	2.8		16.0	6.0	0.0	0.0	0.0	1.0	1.0	0.0	1.0	0.0	1.0
2012-04-25	116	1,590,000	0.0	86.0			47.0	3.0			5.0		0.0	1.0		0.2	0.3	0.2	0.2	3.5		20.0	5.0	0.0	0.0	0.0	1.0	1.0	0.0	1.0	1.0	1.0
2012-04-26	117	1,560,000	0.0	88.0			45.0	4.0			6.0	0.0	0.0	2.0		0.1	0.6	0.4	0.5	2.4		28.0	14.0		0.0	0.0	1.0	0.0	0.0	1.0	1.0	1.0
2012-04-27	118	1,820,000	0.0	90.0			43.0				6.0	0.0	0.0	1.0		0.1	0.7	0.4	0.3	1.3		29.0	25.0	1.0	0.0	0.0	1.0	0.0	0.0	1.0	0.0	1.0
2012-04-30	121	2,030,000	0.0	89.0			49.0	6.0			12.0	0.0	0.0	2.0		0.0	0.9	0.1	0.6	2.4		27.0	11.0	2.0	0.0	0.0	1.0	0.0	1.0	1.0	0.0	2.0
2012-05-02	123	2,740,000	0.0	93.0			40.0	7.0			7.0	0.0	0.0	2.0		0.3	1.1	0.2	0.8	4.5		23.0	5.0	2.0	0.0	0.0	1.0	1.0	0.0	1.0	1.0	1.0
2012-05-03	124	2,600,000		70.0			34.0	11.0			10.0	0.0	0.0	2.0		0.0	1.7	0.1	1.2	3.5		25.0	5.0	6.0	0.0	0.0	1.0	0.0	0.0	0.0	1.0	1.0
2012-05-04	125	2,610,000		82.0			36.0	11.0			8.0		0.0	2.0		0.1	1.8	0.3	1.6	3.5		26.0	4.0	8.0	0.0	0.0	1.0	0.0	0.0	1.0	1.0	2.0
2012-05-07	128	3,210,000		84.0			42.0	7.0			8.0		0.0	1.0		0.0	1.4	0.1	1.5	6.2		21.0	4.0	5.0	0.0	0.0	1.0	0.0	0.0	1.0	1.0	1.0
2012-05-10	131	1,170,000		85.0			34.0	9.0			7.0	0.0	0.0	4.0			2.1	1.6	2.4	5.6		21.0	4.0	5.0	0.0	0.0	1.0	0.0	0.0	1.0	1.0	1.0
2012-05-15	136	602,000		92.0			24.0	15.0			11.0	0.0	1.0	2.0			3.8	1.3	5.1	3.4		35.0	11.0	5.0	0.0	1.0	6.0	1.0	2.0	1.0	1.0	2.0
2012-05-24	145	1,070,000		86.0			14.0	15.0			11.0	0.0		2.0			7.4	1.5	7.8	5.7		34.0	6.0	2.0	0.0	2.0	11.0	0.0	2.0	1.0	1.0	3.0
2012-05-31	152	1,110,000		71.0			8.0	12.0			9.0	1.0	1.0	1.0			4.3	1.2	4.2	1.9		32.0	13.0	1.0	0.0	0.0	8.0	0.0	0.0	0.0	0.0	3.0
2012-06-07	159																					36.0	14.0		0.0	1.0	6.0	0.0	1.0	0.0	0.0	1.0
2012-06-14	166
2012-06-20	172
