# Supplementary material for: Recurring patterns in bacterioplankton dynamics during coastal spring algae blooms
Source: eLife. 2016 Apr 7;5:e11888. doi: 10.7554/eLife.11888 (PMC4829426; doi:10.7554/eLife.11888)
Supplement: Supplementary file 9. — DOI: http://dx.doi.org/10.7554/eLife.11888.019 [file elife-11888-supp9.zip]

Archive with 3 entries (2 files):
- Supplementary_file_9/
- Supplementary_file_9/README.txt
- Supplementary_file_9/Supplementary_file_9.tsv
