# Supplementary material for: Recurring patterns in bacterioplankton dynamics during coastal spring algae blooms
Source: eLife. 2016 Apr 7;5:e11888. doi: 10.7554/eLife.11888 (PMC4829426; doi:10.7554/eLife.11888)
Supplement: Supplementary file 9. — DOI: http://dx.doi.org/10.7554/eLife.11888.019 [file elife-11888-supp9.zip › Supplementary_file_9/README.txt]

date: 2015/10/07
file: Supplementary_file_9.tsv
format: tab-delimited text (UNIX line breaks)
study: Recurring patterns in bacterioplankton dynamics during coastal spring algae blooms
authors: Hanno Teeling, Bernhard M. Fuchs, Christin M. Bennke, Karen Krüger, Meghan Chafee, Lennart Kappelmann, Greta Reintjes, Jost Waldmann, Christian Quast, Frank Oliver Glöckner, Judith Lucas, Antje Wichels, Gunnar Gerdts, Karen H. Wiltshire, Rudolf I. Amann
journal: eLife

Description: This file contains the results of the taxonomic classification of all 16 metagenomes that were used in this study. The file contains the following three fields: date[yyyymmdd], contig name, taxonomic classification. All respective metagenome study information is available from the DOE-JGI GOLD database (study: Gs0000079). The unassembled reads are available from the NCBI SRA (see Table S1 of the study), and the assembled and annotated metagenome datasets from the IMG/M system of the DOE-JGI.
